# Supplementary material for: A Genome-Wide Association Study of First-Episode Psychosis: A Genetic Exploration in an Italian Cohort
Source: Genes (Basel). 2025 Apr 7;16(4):439. doi: 10.3390/genes16040439 (PMC12026730; doi:10.3390/genes16040439)
Supplement: Supplementary file 1 [file genes-16-00439-s001.zip › SupplementaryTableS1.xlsx]

## Sheet: TableS1
uniqID	rsID	chr	pos	non_effect_allele	effect_allele	MAF	gwasP	or	r2	IndSigSNP	GenomicLocus	nearestGene	dist	func	CADD	RDB	minChrState	commonChrState	posMapFilt	eqtlMapFilt	ciMapFilt
1:25188064:A:G	rs6681012	1	25188064	G	A	0.3226	0.000007805	2391	1	rs6681012	1	CLIC4	17248	intergenic	0.723	5	4	15	0	0	1
1:25190702:C:T	rs11249190	1	25190702	C	T	0.3198	NA	NA	0.961393	rs6681012	1	CLIC4	19886	intergenic	1504	4	2	14	0	0	1
1:25190788:C:T	rs11249191	1	25190788	T	C	0.3242	NA	NA	0.971344	rs6681012	1	CLIC4	19972	intergenic	5335	3a	2	14	0	0	1
1:25190792:C:T	rs11249192	1	25190792	T	C	0.3241	NA	NA	0.971332	rs6681012	1	CLIC4	19976	intergenic	4048	4	2	14	0	0	1
1:25191666:G:GA	rs11385275	1	25191666	GA	G	0.3483	NA	NA	0.868837	rs6681012	1	CLIC4	20850	intergenic	1184	NA	2	14	0	0	1
1:25192405:A:C	rs7555775	1	25192405	A	C	0.3671	NA	NA	0.802476	rs6681012	1	CLIC4	21589	intergenic	1256	6	4	14	0	0	1
1:25192837:G:T	rs3116864	1	25192837	T	G	0.348	NA	NA	0.870265	rs6681012	1	CLIC4	22021	intergenic	0.197	3a	4	14	0	0	1
1:25193009:C:T	rs7513516	1	25193009	T	C	0.4236	NA	NA	0.90727	rs3131513	1	CLIC4	22193	intergenic	4802	4	4	14	0	0	1
1:25193155:A:G	rs3131513	1	25193155	A	G	0.3999	0.00000133	2509	1	rs3131513	1	CLIC4	22339	intergenic	5.03	4	4	14	0	0	1
1:25194700:A:G	rs2206047	1	25194700	G	A	0.3476	NA	NA	0.715888	rs6681012	1	CLIC4	23884	intergenic	4217	5	5	14	0	0	1
1:25196805:A:T	rs539907067	1	25196805	T	A	0.338	NA	NA	0.784273	rs6681012	1	CLIC4	25989	intergenic	9916	NA	2	14	0	0	1
1:25196806:C:T	rs564943477	1	25196806	T	C	0.3379	NA	NA	0.784186	rs6681012	1	CLIC4	25990	intergenic	8465	NA	2	14	0	0	1
1:25198575:C:T	rs3131520	1	25198575	C	T	0.3308	NA	NA	0.75697	rs6681012	1	RUNX3	27426	intergenic	0.674	4	2	14	0	0	1
1:25203009:C:T	rs3116860	1	25203009	C	T	0.3316	NA	NA	0.743834	rs6681012	1	RUNX3	22992	intergenic	6	4	5	15	0	0	1
2:73552542:A:G	rs7573275	2	73552542	G	A	0.2835	NA	NA	0.640063	rs7606483	2	RNU6-111P	26626	intergenic	0.422	7	7	14	0	1	0
2:73553397:A:G	rs6546820	2	73553397	G	A	0.2989	NA	NA	0.642697	rs7606483	2	RNU6-111P	27481	intergenic	1699	7	13	14	0	1	0
2:73555801:C:T	rs58962779	2	73555801	T	C	0.3052	NA	NA	0.671901	rs7606483	2	RNU6-111P	29885	intergenic	2301	6	9	14	0	1	0
2:73556155:G:T	rs1522927	2	73556155	T	G	0.305	NA	NA	0.670457	rs7606483	2	RNU6-111P	30239	intergenic	5601	NA	13	14	0	1	0
2:73558881:A:G	rs6546821	2	73558881	G	A	0.2878	NA	NA	0.613626	rs7606483	2	RNU6-111P	32965	intergenic	0.022	6	13	14	0	1	0
2:73564570:A:G	rs2091022	2	73564570	G	A	0.2806	NA	NA	0.656845	rs7606483	2	AC074008.1	32576	intergenic	5146	NA	1	15	0	1	1
2:73565143:C:T	rs11126396	2	73565143	C	T	0.2871	NA	NA	0.678433	rs7606483	2	AC074008.1	32003	intergenic	4644	5	7	15	0	1	1
2:73565293:A:G	rs11898362	2	73565293	G	A	0.2891	NA	NA	0.684266	rs7606483	2	AC074008.1	31853	intergenic	5247	7	5	15	0	1	1
2:73567719:A:ACT	rs34565520	2	73567719	A	ACT	0.2833	NA	NA	0.670908	rs7606483	2	AC074008.1	29427	intergenic	9957	NA	5	15	0	1	1
2:73571417:A:G	rs7604588	2	73571417	G	A	0.2878	NA	NA	0.678712	rs7606483	2	AC074008.1	25729	intergenic	3611	4	9	14	0	1	0
2:73572338:A:AT	2:73572338:A:AT	2	73572338	AT	A	0.291	NA	NA	0.69585	rs7606483	2	AC074008.1	24808	intergenic	0.428	NA	9	14	0	0	0
2:73574591:A:G	rs6718864	2	73574591	A	G	0.3115	NA	NA	0.758695	rs7606483	2	AC074008.1	22555	intergenic	1848	6	13	14	0	1	0
2:73575098:A:G	rs6546822	2	73575098	G	A	0.311	NA	NA	0.758376	rs7606483	2	AC074008.1	22048	intergenic	4887	7	13	14	0	1	0
2:73576065:A:T	rs6709853	2	73576065	T	A	0.3096	NA	NA	0.755121	rs7606483	2	AC074008.1	21081	intergenic	1544	7	13	14	0	1	0
2:73576405:C:T	rs6713196	2	73576405	T	C	0.3008	NA	NA	0.72633	rs7606483	2	AC074008.1	20741	intergenic	6794	7	13	14	0	1	0
2:73576813:C:CT	2:73576813:C:CT	2	73576813	CT	C	0.3007	NA	NA	0.726598	rs7606483	2	AC074008.1	20333	intergenic	0.462	NA	13	14	0	1	0
2:73578577:C:T	rs6706179	2	73578577	C	T	0.3008	NA	NA	0.726788	rs7606483	2	AC074008.1	18569	intergenic	1589	7	13	14	0	1	0
2:73579812:C:T	rs11686504	2	73579812	T	C	0.3008	NA	NA	0.726883	rs7606483	2	AC074008.1	17334	intergenic	6774	6	14	14	0	1	0
2:73580691:A:T	rs6546823	2	73580691	A	T	0.2972	NA	NA	0.720456	rs7606483	2	AC074008.1	16455	intergenic	0.819	6	14	14	0	1	0
2:73580838:C:G	rs6714999	2	73580838	G	C	0.3008	NA	NA	0.727441	rs7606483	2	AC074008.1	16308	intergenic	0.408	7	14	14	0	1	0
2:73580865:A:T	rs6743184	2	73580865	A	T	0.3007	NA	NA	0.727378	rs7606483	2	AC074008.1	16281	intergenic	0.743	7	14	14	0	1	0
2:73581320:A:T	rs4330127	2	73581320	A	T	0.3009	NA	NA	0.726885	rs7606483	2	AC074008.1	15826	intergenic	11.9	6	14	14	0	1	0
2:73581600:A:T	rs10198301	2	73581600	T	A	0.3027	NA	NA	0.731197	rs7606483	2	AC074008.1	15546	intergenic	0.261	7	9	14	0	1	0
2:73582986:A:G	rs7573719	2	73582986	G	A	0.3027	NA	NA	0.73122	rs7606483	2	AC074008.1	14160	intergenic	0.608	6	9	14	0	1	0
2:73583822:C:T	rs28768119	2	73583822	C	T	0.3008	NA	NA	0.726614	rs7606483	2	AC074008.1	13324	intergenic	0.376	6	9	14	0	1	0
2:73584360:C:T	rs12478346	2	73584360	C	T	0.3025	NA	NA	0.730855	rs7606483	2	AC074008.1	12786	intergenic	2487	1f	13	14	0	1	0
2:73585519:G:T	rs7599076	2	73585519	G	T	0.303	NA	NA	0.733199	rs7606483	2	AC074008.1	11627	intergenic	0.635	6	14	14	0	1	0
2:73587713:C:T	rs6716776	2	73587713	T	C	0.3023	NA	NA	0.730224	rs7606483	2	AC074008.1	9433	intergenic	2052	4	7	14	1	1	0
2:73588076:C:T	rs6720094	2	73588076	T	C	0.3109	NA	NA	0.759242	rs7606483	2	AC074008.1	9070	intergenic	0.391	6	14	14	1	1	0
2:73588911:A:AC	2:73588911:A:AC	2	73588911	AC	A	0.2995	NA	NA	0.727226	rs7606483	2	AC074008.1	8235	intergenic	0.753	NA	13	14	1	1	0
2:73589138:C:CAA	rs10648658	2	73589138	C	CAA	0.3031	NA	NA	0.73194	rs7606483	2	AC074008.1	8008	intergenic	2448	NA	13	14	1	1	0
2:73590625:C:T	rs2421488	2	73590625	C	T	0.3018	NA	NA	0.729961	rs7606483	2	AC074008.1	6521	intergenic	11.09	7	13	14	1	1	0
2:73590806:A:G	rs4641966	2	73590806	G	A	0.3021	NA	NA	0.730951	rs7606483	2	AC074008.1	6340	intergenic	3145	6	13	14	1	1	0
2:73591127:A:C	rs1851546	2	73591127	C	A	0.3019	NA	NA	0.73027	rs7606483	2	AC074008.1	6019	intergenic	0.725	NA	7	14	1	1	0
2:73591241:C:T	rs1522926	2	73591241	T	C	0.3108	NA	NA	0.759349	rs7606483	2	AC074008.1	5905	intergenic	7089	NA	7	14	1	1	0
2:73592253:C:G	rs6546825	2	73592253	G	C	0.3031	NA	NA	0.733252	rs7606483	2	AC074008.1	4893	intergenic	3333	5	13	14	1	1	0
2:73594941:C:T	rs7574291	2	73594941	T	C	0.3054	NA	NA	0.729022	rs7606483	2	AC074008.1	2205	intergenic	9329	6	9	14	1	1	0
2:73595982:C:T	rs6728128	2	73595982	T	C	0.3055	NA	NA	0.729335	rs7606483	2	AC074008.1	1164	intergenic	2307	4	7	14	1	1	0
2:73596270:C:T	rs7567017	2	73596270	C	T	0.3053	NA	NA	0.728836	rs7606483	2	AC074008.1	876	upstream	1.91	3a	7	14	1	1	0
2:73596605:A:C	rs7567343	2	73596605	C	A	0.3055	NA	NA	0.729199	rs7606483	2	AC074008.1	541	upstream	0.159	6	9	14	1	1	0
2:73597024:G:T	rs2901437	2	73597024	T	G	0.3137	NA	NA	0.756246	rs7606483	2	AC074008.1	122	upstream	8.57	6	9	14	1	1	0
2:73597718:A:G	rs1852644	2	73597718	A	G	0.3134	NA	NA	0.755218	rs7606483	2	AC074008.1	0	ncRNA_exonic	8145	NA	7	14	1	1	0
2:73598092:C:T	rs1403412	2	73598092	T	C	0.3134	NA	NA	0.75518	rs7606483	2	AC074008.1	71	downstream	0.073	NA	9	14	1	1	0
2:73599808:C:T	rs6546826	2	73599808	C	T	0.3054	NA	NA	0.728655	rs7606483	2	AC074008.1	1787	intergenic	0.527	6	13	14	1	1	0
2:73602266:C:G	rs6740173	2	73602266	C	G	0.3056	NA	NA	0.728839	rs7606483	2	AC074008.1	4245	intergenic	2718	7	13	14	1	1	0
2:73606493:C:T	rs6546827	2	73606493	C	T	0.302	NA	NA	0.712874	rs7606483	2	ALMS1	6392	intergenic	0.548	5	13	14	1	1	0
2:73606508:A:C	rs6706409	2	73606508	A	C	0.3021	NA	NA	0.712975	rs7606483	2	ALMS1	6377	intergenic	0.161	1f	13	14	1	1	0
2:73607510:A:G	rs6710659	2	73607510	A	G	0.2944	NA	NA	0.702831	rs7606483	2	ALMS1	5375	intergenic	1.49	6	13	14	1	1	0
2:73608614:C:G	rs11693531	2	73608614	C	G	0.2939	NA	NA	0.700713	rs7606483	2	ALMS1	4271	intergenic	0.018	6	13	14	1	1	0
2:73608644:C:CAA	2:73608644:C:CAA	2	73608644	CAA	C	0.3027	NA	NA	0.661242	rs7606483	2	ALMS1	4241	intergenic	0.653	NA	13	14	1	0	0
2:73609177:A:G	rs6747145	2	73609177	G	A	0.2943	NA	NA	0.701803	rs7606483	2	ALMS1	3708	intergenic	1323	6	7	14	1	1	0
2:73609928:A:G	rs6748040	2	73609928	G	A	0.2943	NA	NA	0.701803	rs7606483	2	ALMS1	2957	intergenic	1172	5	7	14	1	1	0
2:73611281:A:G	rs7576824	2	73611281	A	G	0.2942	NA	NA	0.701597	rs7606483	2	ALMS1	1604	intergenic	14.28	1f	1	14	1	1	0
2:73612102:C:T	rs12465867	2	73612102	C	T	0.2948	NA	NA	0.701032	rs7606483	2	ALMS1	783	upstream	3743	3a	1	14	1	1	0
2:73612234:C:T	rs35885918	2	73612234	T	C	0.2946	NA	NA	0.702495	rs7606483	2	ALMS1	651	upstream	5.76	3a	1	2	1	1	0
2:73613341:A:G	rs11126399	2	73613341	G	A	0.2937	NA	NA	0.700026	rs7606483	2	ALMS1	0	intronic	13.54	2a	1	1	1	1	0
2:73613558:C:G	rs6706235	2	73613558	C	G	0.2944	NA	NA	0.702095	rs7606483	2	ALMS1	0	intronic	5751	4	1	1	1	1	0
2:73613789:C:G	rs6546829	2	73613789	C	G	0.2923	NA	NA	0.699943	rs7606483	2	ALMS1	0	intronic	7.87	4	1	1	1	1	0
2:73638823:C:G	rs10496190	2	73638823	C	G	0.4078	NA	NA	0.82403	rs7606483	2	ALMS1	0	intronic	2711	6	4	5	1	1	0
2:73639476:C:T	rs2421545	2	73639476	C	T	0.3585	NA	NA	0.939657	rs7606483	2	ALMS1	0	intronic	3502	6	5	5	1	1	0
2:73641077:A:C	rs2421546	2	73641077	C	A	0.3692	NA	NA	0.982105	rs7606483	2	ALMS1	0	intronic	5835	7	5	5	1	1	0
2:73641240:A:G	rs2421548	2	73641240	G	A	0.3616	NA	NA	0.951343	rs7606483	2	ALMS1	0	intronic	2096	7	5	5	1	1	0
2:73641501:C:CT	2:73641501:C:CT	2	73641501	C	CT	0.3711	NA	NA	0.97823	rs7606483	2	ALMS1	0	intronic	10.15	NA	5	5	1	1	0
2:73641515:A:T	rs13022149	2	73641515	A	T	0.3654	NA	NA	0.972745	rs7606483	2	ALMS1	0	intronic	4315	6	5	5	1	1	0
2:73642403:A:C	rs6730785	2	73642403	C	A	0.3727	NA	NA	0.945592	rs7606483	2	ALMS1	0	intronic	8784	7	5	5	1	1	0
2:73650122:A:T	rs1881246	2	73650122	A	T	0.3696	NA	NA	0.982976	rs7606483	2	ALMS1	0	intronic	9125	6	4	5	1	1	0
2:73655496:C:T	rs12996463	2	73655496	C	T	0.3623	NA	NA	0.951304	rs7606483	2	ALMS1	0	intronic	4278	6	4	5	1	1	0
2:73661738:C:T	rs2178154	2	73661738	T	C	0.3628	NA	NA	0.952316	rs7606483	2	ALMS1	0	intronic	3245	NA	4	5	1	1	0
2:73662668:C:CT	rs528321063	2	73662668	CT	C	0.379	NA	NA	0.985051	rs7606483	2	ALMS1	0	intronic	8743	NA	4	5	1	0	0
2:73669186:C:T	rs1528169	2	73669186	C	T	0.3699	NA	NA	0.983058	rs7606483	2	ALMS1	0	intronic	0.735	NA	4	5	1	1	0
2:73669462:C:T	rs6746971	2	73669462	T	C	0.3624	NA	NA	0.952659	rs7606483	2	ALMS1	0	intronic	0.193	6	4	5	1	1	0
2:73672168:G:GT	rs80178974	2	73672168	GT	G	0.3698	NA	NA	0.982141	rs7606483	2	ALMS1	0	intronic	4.36	NA	4	5	1	1	0
2:73674900:A:AT	2:73674900:A:AT	2	73674900	A	AT	0.3704	NA	NA	0.983879	rs7606483	2	ALMS1	0	intronic	1506	NA	4	5	1	1	0
2:73675019:C:CT	2:73675019:C:CT	2	73675019	C	CT	0.3625	NA	NA	0.953358	rs7606483	2	ALMS1	0	intronic	0.188	NA	4	5	1	1	0
2:73675227:T:TCTC	rs587621330	2	73675227	TCTC	T	0.3625	NA	NA	0.953641	rs7606483	2	ALMS1	0	exonic	8666	NA	4	4	1	1	0
2:73675844:C:T	rs7598901	2	73675844	T	C	0.3702	NA	NA	0.984737	rs7606483	2	ALMS1	0	exonic	0.133	6	4	4	1	1	0
2:73685852:A:G	rs6749680	2	73685852	A	G	0.3881	NA	NA	0.939502	rs7606483	2	ALMS1:ALMS1-IT1	00:00:00	ncRNA_exonic	7142	6	4	5	1	1	0
2:73687794:G:T	rs2091504	2	73687794	T	G	0.3701	NA	NA	0.984504	rs7606483	2	ALMS1	0	intronic	0.402	NA	4	5	1	1	0
2:73687865:A:G	rs2091503	2	73687865	G	A	0.3877	NA	NA	0.938575	rs7606483	2	ALMS1	0	intronic	0.944	NA	4	5	1	1	0
2:73688318:C:G	rs4852930	2	73688318	C	G	0.3875	NA	NA	0.93755	rs7606483	2	ALMS1	0	intronic	0.351	6	5	15	1	1	0
2:73688784:C:T	rs4852306	2	73688784	T	C	0.388	NA	NA	0.939886	rs7606483	2	ALMS1	0	intronic	0.729	7	5	15	1	1	0
2:73690467:A:C	rs145017004	2	73690467	A	C	0.3701	NA	NA	0.986396	rs7606483	2	ALMS1	0	intronic	0.691	7	5	15	1	1	0
2:73690491:A:C	rs141764984	2	73690491	A	C	0.3699	NA	NA	0.984932	rs7606483	2	ALMS1	0	intronic	0.648	7	5	15	1	1	0
2:73691144:A:C	rs9678093	2	73691144	A	C	0.3885	NA	NA	0.936491	rs7606483	2	ALMS1	0	intronic	0.522	7	5	15	1	1	0
2:73691775:C:G	rs13027570	2	73691775	G	C	0.3622	NA	NA	0.954218	rs7606483	2	ALMS1	0	intronic	0.244	6	5	15	1	1	0
2:73692823:C:G	rs151190343	2	73692823	C	G	0.3831	NA	NA	0.919202	rs7606483	2	ALMS1	0	intronic	0.377	7	5	15	1	0	0
2:73693466:A:G	rs142800387	2	73693466	G	A	0.3696	NA	NA	0.984505	rs7606483	2	ALMS1	0	intronic	1268	7	5	15	1	1	0
2:73700380:G:GT	rs537944172	2	73700380	GT	G	0.3648	NA	NA	0.961653	rs7606483	2	ALMS1	0	intronic	7694	NA	5	15	1	1	0
2:73700853:A:G	rs780395	2	73700853	A	G	0.3727	NA	NA	0.99658	rs7606483	2	ALMS1	0	intronic	10.37	NA	5	15	1	1	0
2:73700930:A:G	rs780394	2	73700930	G	A	0.372	NA	NA	0.992746	rs7606483	2	ALMS1	0	intronic	7066	NA	5	15	1	1	0
2:73701669:A:T	rs780393	2	73701669	A	T	0.3644	NA	NA	0.961732	rs7606483	2	ALMS1	0	intronic	1937	5	5	15	1	1	0
2:73703374:A:G	rs1083923	2	73703374	G	A	0.372	NA	NA	0.992746	rs7606483	2	ALMS1	0	intronic	4698	NA	5	15	1	1	0
2:73703904:C:T	rs780391	2	73703904	T	C	0.3652	NA	NA	0.965433	rs7606483	2	ALMS1	0	intronic	6858	NA	5	15	1	1	0
2:73704003:C:T	rs1083922	2	73704003	C	T	0.37	NA	NA	0.98494	rs7606483	2	ALMS1	0	intronic	3918	NA	5	15	1	1	0
2:73705752:C:CA	rs70965736	2	73705752	CA	C	0.3651	NA	NA	0.966004	rs7606483	2	ALMS1	0	intronic	8193	NA	5	15	1	1	0
2:73707335:C:T	rs1246094	2	73707335	C	T	0.3623	NA	NA	0.953876	rs7606483	2	ALMS1	0	intronic	3393	NA	5	15	1	1	0
2:73707995:C:T	rs1246092	2	73707995	C	T	0.3641	NA	NA	0.948248	rs7606483	2	ALMS1	0	intronic	2777	NA	5	15	1	1	0
2:73708897:A:T	rs1246091	2	73708897	A	T	0.3695	NA	NA	0.982846	rs7606483	2	ALMS1	0	intronic	2381	7	5	15	1	1	0
2:73711911:C:T	rs1066694	2	73711911	C	T	0.3694	NA	NA	0.981592	rs7606483	2	ALMS1	0	intronic	1045	NA	5	15	1	1	0
2:73712642:C:G	rs1083921	2	73712642	G	C	0.3695	NA	NA	0.980742	rs7606483	2	ALMS1	0	intronic	0.561	5	1	5	1	1	0
2:73713863:C:G	rs1083919	2	73713863	G	C	0.373	NA	NA	0.996156	rs7606483	2	ALMS1	0	intronic	1595	7	4	5	1	1	0
2:73724679:A:T	rs7585119	2	73724679	A	T	0.3722	NA	NA	0.994017	rs7606483	2	ALMS1	0	intronic	4719	6	5	15	1	1	0
2:73725168:G:T	rs7562047	2	73725168	G	T	0.3723	NA	NA	0.992541	rs7606483	2	ALMS1	0	intronic	0.9	6	5	15	1	1	0
2:73728609:A:C	rs10189578	2	73728609	C	A	0.3709	NA	NA	0.989568	rs7606483	2	ALMS1	0	intronic	0.13	6	5	15	1	1	0
2:73735674:A:G	rs7606483	2	73735674	G	A	0.3735	5.859e-11	NA	1	rs7606483	2	ALMS1	0	intronic	5894	7	5	15	1	1	0
2:73740425:A:G	rs7598660	2	73740425	G	A	0.4072	NA	NA	0.84895	rs7606483	2	ALMS1	0	intronic	2017	1f	4	8	1	1	0
2:73741497:G:T	rs10865398	2	73741497	G	T	0.3709	NA	NA	0.988317	rs7606483	2	ALMS1	0	intronic	1784	6	5	5	1	1	0
2:73744875:C:G	rs10207970	2	73744875	G	C	0.4102	NA	NA	0.86056	rs7606483	2	ALMS1	0	intronic	0.106	7	5	5	1	1	0
2:73748707:C:CAA	2:73748707:C:CAA	2	73748707	CAA	C	0.3624	NA	NA	0.654537	rs7606483	2	ALMS1	0	intronic	0.797	NA	4	5	1	0	0
2:73760939:C:T	rs11688718	2	73760939	C	T	0.3641	NA	NA	0.951519	rs7606483	2	ALMS1	0	intronic	1.4	6	4	5	1	1	0
2:73765253:A:C	rs6729468	2	73765253	C	A	0.3737	NA	NA	0.993794	rs7606483	2	ALMS1	0	intronic	2503	5	4	8	1	1	0
2:73765438:C:T	rs6744697	2	73765438	T	C	0.3738	NA	NA	0.993796	rs7606483	2	ALMS1	0	intronic	5402	6	4	8	1	1	0
2:73770162:A:C	rs6546846	2	73770162	A	C	0.3728	NA	NA	0.995509	rs7606483	2	ALMS1	0	intronic	0.123	7	5	15	1	1	0
2:73771386:C:T	rs13399087	2	73771386	T	C	0.3749	NA	NA	0.991012	rs7606483	2	ALMS1	0	intronic	2.33	6	5	15	1	1	0
2:73771695:C:G	rs13386124	2	73771695	G	C	0.3734	NA	NA	0.992086	rs7606483	2	ALMS1	0	intronic	1.67	6	4	15	1	1	0
2:73772251:A:G	rs6757996	2	73772251	G	A	0.3646	NA	NA	0.954779	rs7606483	2	ALMS1	0	intronic	0.987	7	5	5	1	1	0
2:73773869:C:G	rs62153184	2	73773869	G	C	0.3721	NA	NA	0.986128	rs7606483	2	ALMS1	0	intronic	3532	5	5	5	1	1	0
2:73776582:C:G	rs11126402	2	73776582	G	C	0.3738	NA	NA	0.990799	rs7606483	2	ALMS1	0	intronic	1.22	6	4	5	1	1	0
2:73790867:A:ATAAAAAT	2:73790867:A:ATAAAAAT	2	73790867	ATAAAAAT	A	0.3831	NA	NA	0.972865	rs7606483	2	ALMS1	0	intronic	0.641	NA	5	5	1	0	0
2:73791808:C:T	rs7566315	2	73791808	C	T	0.3656	NA	NA	0.96224	rs7606483	2	ALMS1	0	intronic	0.337	6	5	5	1	1	0
2:73794054:C:T	rs10190002	2	73794054	C	T	0.3654	NA	NA	0.962884	rs7606483	2	ALMS1	0	intronic	5524	6	4	5	1	1	0
2:73800881:G:GT	rs758884626	2	73800881	GT	G	0.3779	NA	NA	0.981	rs7606483	2	ALMS1	0	intronic	2233	NA	4	5	1	0	0
2:73806198:A:T	rs2421553	2	73806198	A	T	0.3743	NA	NA	0.992927	rs7606483	2	ALMS1	0	intronic	1456	6	4	5	1	1	0
2:73813820:A:G	rs7609249	2	73813820	G	A	0.3667	NA	NA	0.961074	rs7606483	2	ALMS1	0	intronic	2233	6	5	15	1	1	0
2:73814333:A:G	rs6743576	2	73814333	G	A	0.3666	NA	NA	0.96066	rs7606483	2	ALMS1	0	intronic	0.503	7	5	15	1	1	0
2:73816285:A:G	rs6722867	2	73816285	A	G	0.3669	NA	NA	0.95914	rs7606483	2	ALMS1	0	intronic	10.97	6	5	15	1	1	0
2:73816353:A:ATGTT	rs10656013	2	73816353	A	ATGTT	0.3744	NA	NA	0.992072	rs7606483	2	ALMS1	0	intronic	0.509	NA	5	15	1	1	0
2:73827099:G:T	rs6732440	2	73827099	G	T	0.3617	NA	NA	0.945851	rs7606483	2	ALMS1	0	intronic	8014	6	4	5	1	1	0
2:73827117:A:G	rs6745560	2	73827117	G	A	0.3687	NA	NA	0.974636	rs7606483	2	ALMS1	0	intronic	2512	6	4	5	1	1	0
2:73828310:C:T	rs1320374	2	73828310	C	T	0.3663	NA	NA	0.957784	rs7606483	2	ALMS1	0	intronic	10.78	NA	4	5	1	1	0
2:73831840:C:T	rs1815027	2	73831840	C	T	0.3695	NA	NA	0.971348	rs7606483	2	ALMS1	0	intronic	4876	NA	4	5	1	1	0
2:73832459:C:T	rs2421667	2	73832459	C	T	0.3614	NA	NA	0.944465	rs7606483	2	ALMS1	0	intronic	6921	6	4	5	1	1	0
2:73834035:G:T	rs4852308	2	73834035	G	T	0.3702	NA	NA	0.978568	rs7606483	2	ALMS1	0	intronic	0.677	5	1	5	1	1	0
2:73845709:C:T	rs13009035	2	73845709	C	T	0.3692	NA	NA	0.977313	rs7606483	2	ALMS1	7788	intergenic	2874	5	5	15	1	1	0
2:73856769:C:G	rs4852939	2	73856769	G	C	0.3555	NA	NA	0.910028	rs7606483	2	NAT8	11189	intergenic	3897	1f	5	15	0	1	0
2:73858881:C:T	rs2421664	2	73858881	T	C	0.3617	NA	NA	0.942457	rs7606483	2	NAT8	9077	intergenic	0.42	7	13	15	1	1	0
2:73860348:A:G	rs6546862	2	73860348	A	G	0.3548	NA	NA	0.911021	rs7606483	2	NAT8	7610	intergenic	0.552	6	7	15	1	1	0
2:73861469:A:T	rs13007607	2	73861469	T	A	0.3619	NA	NA	0.941259	rs7606483	2	NAT8	6489	intergenic	8204	7	5	15	1	1	0
2:73863473:A:G	rs13022145	2	73863473	A	G	0.3621	NA	NA	0.940812	rs7606483	2	NAT8	4485	intergenic	12.94	7	5	15	1	1	0
2:73864670:C:T	rs4852950	2	73864670	T	C	0.362	NA	NA	0.940432	rs7606483	2	NAT8	3288	intergenic	1013	5	5	15	1	1	0
2:73869796:C:G	rs4852951	2	73869796	G	C	0.3536	NA	NA	0.908335	rs7606483	2	NAT8	275	upstream	1813	3a	2	15	1	1	0
2:73869907:C:T	rs4852952	2	73869907	C	T	0.3614	NA	NA	0.937286	rs7606483	2	NAT8	386	upstream	0.01	4	2	15	1	1	0
2:73869908:A:G	rs4852953	2	73869908	A	G	0.3616	NA	NA	0.930825	rs7606483	2	NAT8	387	upstream	1409	4	2	15	1	1	0
2:73870010:C:T	rs4852954	2	73870010	T	C	0.383	NA	NA	0.793843	rs7606483	2	NAT8	489	upstream	0.018	1b	2	15	1	1	0
2:73871371:A:G	rs12991161	2	73871371	A	G	0.3535	NA	NA	0.908277	rs7606483	2	ALMS1P	674	upstream	0.264	6	5	15	1	1	0
2:73872698:A:C	rs4852957	2	73872698	C	A	0.3905	NA	NA	0.821537	rs7606483	2	ALMS1P	0	ncRNA_intronic	2973	7	5	15	1	1	0
2:73875458:A:G	rs34874205	2	73875458	A	G	0.3837	NA	NA	0.795711	rs7606483	2	ALMS1P	0	ncRNA_intronic	1119	7	5	15	1	1	0
2:73877621:A:G	rs6755948	2	73877621	A	G	0.3839	NA	NA	0.796168	rs7606483	2	ALMS1P	0	ncRNA_intronic	2968	7	5	15	1	1	0
2:73880601:A:C	rs4852959	2	73880601	A	C	0.3631	NA	NA	0.925766	rs7606483	2	ALMS1P	0	ncRNA_intronic	2291	6	5	15	1	1	0
2:73880867:A:G	rs13018422	2	73880867	A	G	0.3615	NA	NA	0.940985	rs7606483	2	ALMS1P	0	ncRNA_intronic	7688	7	5	15	1	1	0
2:73886661:G:T	rs2421670	2	73886661	G	T	0.3537	NA	NA	0.910199	rs7606483	2	ALMS1P	0	ncRNA_intronic	11.18	6	9	15	1	1	0
2:73887012:T:TC	rs70965744	2	73887012	TC	T	0.3577	NA	NA	0.933508	rs7606483	2	ALMS1P	0	ncRNA_intronic	2586	NA	9	15	1	1	0
2:73890682:C:T	rs12618600	2	73890682	C	T	0.3535	NA	NA	0.90982	rs7606483	2	ALMS1P	0	ncRNA_intronic	8155	6	13	15	1	1	1
2:73892519:A:G	rs79105219	2	73892519	G	A	0.3537	NA	NA	0.909976	rs7606483	2	ALMS1P	0	ncRNA_intronic	2314	6	14	15	1	1	1
2:73894036:C:T	rs6546867	2	73894036	C	T	0.3538	NA	NA	0.909545	rs7606483	2	ALMS1P	0	ncRNA_intronic	2321	6	14	15	1	1	1
2:73894206:C:G	rs4852963	2	73894206	G	C	0.3539	NA	NA	0.911176	rs7606483	2	ALMS1P	0	ncRNA_intronic	3627	7	14	15	1	1	1
2:73897691:C:T	rs13027816	2	73897691	T	C	0.3536	NA	NA	0.909764	rs7606483	2	ALMS1P	0	ncRNA_intronic	1177	6	5	15	1	1	1
2:73898118:C:T	rs7570683	2	73898118	T	C	0.3536	NA	NA	0.909764	rs7606483	2	ALMS1P	0	ncRNA_intronic	9191	5	5	15	1	1	1
2:73898359:A:G	rs4341964	2	73898359	A	G	0.3535	NA	NA	0.909378	rs7606483	2	ALMS1P	0	ncRNA_intronic	8679	5	5	15	1	1	1
2:73898420:A:G	rs2421582	2	73898420	G	A	0.3534	NA	NA	0.909807	rs7606483	2	ALMS1P	0	ncRNA_intronic	7422	5	5	15	1	1	1
2:73898785:C:G	rs2421583	2	73898785	G	C	0.3535	NA	NA	0.910192	rs7606483	2	ALMS1P	0	ncRNA_intronic	4838	7	5	15	1	1	1
2:73898852:A:G	rs2421584	2	73898852	A	G	0.3534	NA	NA	0.909385	rs7606483	2	ALMS1P	0	ncRNA_intronic	2317	7	5	15	1	1	1
2:73899719:C:T	rs2421586	2	73899719	T	C	0.3535	NA	NA	0.909157	rs7606483	2	ALMS1P	0	ncRNA_intronic	2715	1f	4	15	1	1	1
2:73904580:C:CTT	2:73904580:C:CTT	2	73904580	C	CTT	0.3568	NA	NA	0.8988	rs7606483	2	ALMS1P	0	ncRNA_intronic	0.457	NA	5	15	1	0	1
2:73904709:C:G	rs7574240	2	73904709	C	G	0.3537	NA	NA	0.908741	rs7606483	2	ALMS1P	0	ncRNA_intronic	2.5	7	5	15	1	1	1
2:73904872:C:T	rs7574268	2	73904872	T	C	0.3537	NA	NA	0.908268	rs7606483	2	ALMS1P	0	ncRNA_intronic	0.315	6	5	15	1	1	1
2:73905591:C:T	rs6742619	2	73905591	C	T	0.295	NA	NA	0.697309	rs7606483	2	ALMS1P	0	ncRNA_intronic	0.402	6	5	15	1	1	1
2:73906157:A:T	rs11126413	2	73906157	A	T	0.3537	NA	NA	0.909407	rs7606483	2	ALMS1P	0	ncRNA_intronic	0.58	5	5	15	1	1	1
2:73906819:C:T	rs12620091	2	73906819	T	C	0.4071	NA	NA	0.724745	rs7606483	2	ALMS1P	0	ncRNA_intronic	1594	6	5	15	1	1	1
2:73908767:C:G	rs2421574	2	73908767	G	C	0.3672	NA	NA	0.853622	rs7606483	2	ALMS1P	0	ncRNA_intronic	0.383	6	5	15	1	1	1
2:73909818:C:T	rs7606947	2	73909818	C	T	0.3674	NA	NA	0.854875	rs7606483	2	ALMS1P	0	ncRNA_intronic	2063	1f	5	15	1	1	1
2:73910138:C:T	rs35421685	2	73910138	C	T	0.3676	NA	NA	0.854008	rs7606483	2	ALMS1P	0	ncRNA_intronic	1841	7	5	15	1	1	0
2:73911169:C:T	rs4852965	2	73911169	C	T	0.3672	NA	NA	0.85127	rs7606483	2	ALMS1P	0	ncRNA_intronic	1035	7	5	15	1	1	0
2:73911442:A:G	rs4852966	2	73911442	A	G	0.3758	NA	NA	0.837664	rs7606483	2	ALMS1P	0	ncRNA_intronic	0.19	5	5	15	1	1	0
2:73911445:A:C	rs4852967	2	73911445	C	A	0.3766	NA	NA	0.840718	rs7606483	2	ALMS1P	0	ncRNA_intronic	1439	5	5	15	1	1	0
2:73912567:A:T	rs13022837	2	73912567	A	T	0.3798	NA	NA	0.807575	rs7606483	2	ALMS1P	0	ncRNA_exonic	4021	6	5	15	1	1	0
2:73912899:A:G	rs12997018	2	73912899	G	A	0.3803	NA	NA	0.810659	rs7606483	2	ALMS1P	195	downstream	0.744	5	5	15	1	1	0
2:73914019:A:G	rs7608328	2	73914019	A	G	0.3821	NA	NA	0.805737	rs7606483	2	ALMS1P	1315	intergenic	0.035	6	5	15	1	1	0
2:73915941:T:TC	rs201612118	2	73915941	T	TC	0.3724	NA	NA	0.783315	rs7606483	2	ALMS1P	3237	intergenic	6935	NA	5	15	1	1	0
2:73916453:C:T	rs12611487	2	73916453	T	C	0.3634	NA	NA	0.805959	rs7606483	2	ALMS1P	3749	intergenic	1197	6	5	15	1	1	0
2:73916552:A:T	rs4852938	2	73916552	A	T	0.3633	NA	NA	0.805603	rs7606483	2	ALMS1P	3848	intergenic	0.05	6	5	15	1	1	0
2:73916672:C:T	rs4852972	2	73916672	T	C	0.3632	NA	NA	0.805836	rs7606483	2	ALMS1P	3968	intergenic	1.01	7	5	15	1	1	0
2:73917798:C:G	rs2969588	2	73917798	C	G	0.3604	NA	NA	0.812241	rs7606483	2	ALMS1P	5094	intergenic	1174	5	5	15	1	0	0
2:73918047:A:G	rs34461701	2	73918047	G	A	0.3496	NA	NA	0.804362	rs7606483	2	ALMS1P	5343	intergenic	0.853	4	5	15	1	1	0
2:73918127:A:G	rs28475658	2	73918127	G	A	0.3644	NA	NA	0.80528	rs7606483	2	ALMS1P	5423	intergenic	0.385	4	5	15	1	0	0
2:73918312:C:T	rs13000788	2	73918312	T	C	0.3628	NA	NA	0.803258	rs7606483	2	ALMS1P	5608	intergenic	2899	7	5	15	1	1	0
2:73918909:T:TA	2:73918909:T:TA	2	73918909	T	TA	0.3604	NA	NA	0.813424	rs7606483	2	ALMS1P	6205	intergenic	4158	NA	5	15	1	1	0
2:73919522:A:G	rs2421575	2	73919522	A	G	0.3635	NA	NA	0.804649	rs7606483	2	ALMS1P	6818	intergenic	3048	7	5	15	1	1	0
2:73919658:A:G	rs4852316	2	73919658	A	G	0.3486	NA	NA	0.798824	rs7606483	2	ALMS1P	6954	intergenic	1246	6	5	15	1	1	0
2:73920121:C:G	rs13014700	2	73920121	G	C	0.3635	NA	NA	0.804924	rs7606483	2	ALMS1P	7417	intergenic	1408	7	5	15	1	1	0
2:73920482:G:T	rs13015885	2	73920482	T	G	0.3635	NA	NA	0.804371	rs7606483	2	AC092653.5	7271	intergenic	0.678	7	5	15	1	1	0
2:73920741:C:T	rs4513320	2	73920741	C	T	0.363	NA	NA	0.801559	rs7606483	2	AC092653.5	7012	intergenic	2286	6	5	15	1	1	0
2:73921447:C:T	rs6728685	2	73921447	C	T	0.2958	NA	NA	0.621046	rs7606483	2	AC092653.5	6306	intergenic	3263	7	5	15	1	1	0
2:73922475:C:T	rs6732812	2	73922475	C	T	0.3633	NA	NA	0.792131	rs7606483	2	AC092653.5	5278	intergenic	2626	7	5	15	1	1	0
2:73922834:A:G	rs35767294	2	73922834	G	A	0.364	NA	NA	0.793676	rs7606483	2	AC092653.5	4919	intergenic	3364	6	5	15	1	1	0
2:73922877:A:G	rs17350056	2	73922877	A	G	0.3643	NA	NA	0.794419	rs7606483	2	AC092653.5	4876	intergenic	9738	6	5	15	1	1	0
2:73922926:A:T	rs17434634	2	73922926	A	T	0.3635	NA	NA	0.791506	rs7606483	2	AC092653.5	4827	intergenic	7959	5	5	15	1	1	0
2:73923089:C:T	rs17434655	2	73923089	C	T	0.3634	NA	NA	0.788663	rs7606483	2	AC092653.5	4664	intergenic	4401	6	5	15	1	1	0
2:73923583:C:T	rs10200762	2	73923583	C	T	0.3628	NA	NA	0.789218	rs7606483	2	AC092653.5	4170	intergenic	5253	6	5	15	1	1	0
2:73923794:G:T	rs12713788	2	73923794	G	T	0.3631	NA	NA	0.790126	rs7606483	2	AC092653.5	3959	intergenic	1804	6	5	15	1	1	0
2:73924182:C:T	rs13031853	2	73924182	C	T	0.364	NA	NA	0.793763	rs7606483	2	AC092653.5	3571	intergenic	8134	7	5	15	1	1	0
2:73924198:C:T	rs13031866	2	73924198	C	T	0.3641	NA	NA	0.794349	rs7606483	2	AC092653.5	3555	intergenic	0.017	7	5	15	1	1	0
2:73924424:G:T	rs13006448	2	73924424	T	G	0.3642	NA	NA	0.793924	rs7606483	2	AC092653.5	3329	intergenic	4065	7	5	15	1	1	0
2:73925216:A:G	rs13013228	2	73925216	A	G	0.3641	NA	NA	0.794033	rs7606483	2	AC092653.5	2537	intergenic	1116	5	5	15	1	1	0
2:73925589:G:GT	rs576925187	2	73925589	G	GT	0.3641	NA	NA	0.795231	rs7606483	2	AC092653.5	2164	intergenic	1215	NA	5	15	1	0	0
2:73925603:C:CT	2:73925603:C:CT	2	73925603	C	CT	0.3641	NA	NA	0.795231	rs7606483	2	AC092653.5	2150	intergenic	0.855	NA	5	15	1	0	0
2:73925636:A:C	rs7370393	2	73925636	C	A	0.3635	NA	NA	0.791678	rs7606483	2	AC092653.5	2117	intergenic	2.26	5	5	15	1	1	0
2:73927072:A:C	rs13026192	2	73927072	C	A	0.3608	NA	NA	0.794414	rs7606483	2	AC092653.5	681	downstream	2087	7	5	15	1	1	0
2:73928366:C:G	rs2012574	2	73928366	C	G	0.3645	NA	NA	0.79676	rs7606483	2	AC092653.5	0	ncRNA_exonic	0.379	3a	2	15	1	1	0
2:73928965:A:T	rs2001436	2	73928965	T	A	0.3637	NA	NA	0.794103	rs7606483	2	AC092653.5	532	upstream	3764	5	2	14	1	1	0
2:73929650:C:T	rs4530394	2	73929650	C	T	0.3634	NA	NA	0.791538	rs7606483	2	AC092653.5	1217	intergenic	1301	4	2	14	1	1	0
2:73930726:A:C	rs12998980	2	73930726	C	A	0.3639	NA	NA	0.793606	rs7606483	2	AC092653.5	2293	intergenic	0.635	5	5	14	1	1	0
2:73931347:A:G	rs13005729	2	73931347	A	G	0.364	NA	NA	0.794145	rs7606483	2	AC092653.5	2914	intergenic	1164	5	5	15	1	1	0
2:73931891:A:G	rs12233115	2	73931891	A	G	0.3639	NA	NA	0.793624	rs7606483	2	AC092653.5	3458	intergenic	2367	5	2	15	1	1	0
2:73932465:C:T	rs4852975	2	73932465	T	C	0.3642	NA	NA	0.794289	rs7606483	2	AC092653.5	4032	intergenic	2953	7	5	15	1	1	0
2:73935915:G:T	rs12619258	2	73935915	T	G	0.3643	NA	NA	0.792765	rs7606483	2	AC092653.5	7482	intergenic	2004	5	5	14	1	1	0
2:73936184:A:C	rs17350125	2	73936184	C	A	0.3538	NA	NA	0.803742	rs7606483	2	AC092653.5	7751	intergenic	2686	6	5	14	1	1	0
2:73936322:C:T	rs4852976	2	73936322	C	T	0.3544	NA	NA	0.802379	rs7606483	2	AC092653.5	7889	intergenic	4.28	6	5	14	1	1	0
2:73936500:C:T	rs11126415	2	73936500	T	C	0.354	NA	NA	0.801815	rs7606483	2	AC092653.5	8067	intergenic	0.639	7	5	14	1	1	0
2:73937153:A:G	rs12052539	2	73937153	G	A	0.3533	NA	NA	0.799463	rs7606483	2	AC092653.5	8720	intergenic	0.514	1f	5	14	1	1	0
2:73937168:A:G	rs12053242	2	73937168	A	G	0.3539	NA	NA	0.801476	rs7606483	2	AC092653.5	8735	intergenic	1403	7	5	14	1	1	0
2:73937439:A:G	rs35498419	2	73937439	A	G	0.354	NA	NA	0.801651	rs7606483	2	AC092653.5	9006	intergenic	6318	7	5	14	1	1	0
2:73937732:A:T	rs7558546	2	73937732	T	A	0.3542	NA	NA	0.800997	rs7606483	2	AC092653.5	9299	intergenic	0.974	6	5	14	1	1	0
2:73938607:C:T	rs4241257	2	73938607	C	T	0.3543	NA	NA	0.799975	rs7606483	2	AC092653.5	10174	intergenic	6792	5	5	15	0	1	0
2:73939335:C:G	rs2421558	2	73939335	G	C	0.3538	NA	NA	0.796058	rs7606483	2	AC092653.5	10902	intergenic	1328	7	5	14	0	1	0
2:73939451:A:G	rs2421557	2	73939451	A	G	0.3546	NA	NA	0.800646	rs7606483	2	AC092653.5	11018	intergenic	0.814	NA	5	14	0	1	0
2:73939552:A:G	rs3980695	2	73939552	G	A	0.3546	NA	NA	0.800667	rs7606483	2	AC092653.5	11119	intergenic	2523	NA	5	14	0	1	0
2:73939812:C:T	rs1806683	2	73939812	C	T	0.3538	NA	NA	0.798193	rs7606483	2	AC092653.5	11379	intergenic	0.189	NA	5	14	0	1	0
2:73940027:T:TA	rs36175983	2	73940027	TA	T	0.356	NA	NA	0.799489	rs7606483	2	AC092653.5	11594	intergenic	1856	NA	5	14	0	1	0
2:73941002:A:G	rs6748233	2	73941002	A	G	0.3545	NA	NA	0.80011	rs7606483	2	AC092653.5	12569	intergenic	7436	6	5	14	0	1	0
2:73942233:A:G	rs6755500	2	73942233	A	G	0.3449	NA	NA	0.766862	rs7606483	2	AC092653.5	13800	intergenic	1887	6	5	15	0	1	0
2:73943110:A:G	rs4852978	2	73943110	A	G	0.3449	NA	NA	0.766355	rs7606483	2	TPRKB	13120	intergenic	1153	7	5	15	0	1	0
2:73944084:A:G	rs11891140	2	73944084	G	A	0.345	NA	NA	0.766087	rs7606483	2	TPRKB	12146	intergenic	3874	1f	1	15	0	1	0
2:73944272:C:T	rs7591112	2	73944272	T	C	0.3449	NA	NA	0.76601	rs7606483	2	TPRKB	11958	intergenic	2614	1f	1	15	0	1	0
2:73945600:A:G	rs12713789	2	73945600	G	A	0.3451	NA	NA	0.766274	rs7606483	2	TPRKB	10630	intergenic	1169	7	5	15	0	1	0
2:73945611:C:T	rs12713790	2	73945611	T	C	0.3452	NA	NA	0.76625	rs7606483	2	TPRKB	10619	intergenic	1139	6	5	15	0	1	0
2:73945733:C:T	rs12713791	2	73945733	T	C	0.3449	NA	NA	0.766206	rs7606483	2	TPRKB	10497	intergenic	0.875	7	5	15	0	1	0
2:73946097:C:T	rs6749841	2	73946097	T	C	0.3447	NA	NA	0.769075	rs7606483	2	TPRKB	10133	intergenic	0.116	6	5	15	0	1	0
2:73946496:A:G	rs6750494	2	73946496	A	G	0.3446	NA	NA	0.768934	rs7606483	2	TPRKB	9734	intergenic	1188	5	5	15	1	1	0
2:73946533:A:G	rs6750515	2	73946533	A	G	0.345	NA	NA	0.767945	rs7606483	2	TPRKB	9697	intergenic	1724	5	5	15	1	1	0
2:73946813:A:G	rs6750877	2	73946813	A	G	0.3599	NA	NA	0.72485	rs7606483	2	TPRKB	9417	intergenic	4143	7	5	15	1	1	0
2:73947562:A:G	rs12612423	2	73947562	A	G	0.3445	NA	NA	0.766294	rs7606483	2	TPRKB	8668	intergenic	2.17	7	5	15	1	1	0
2:73947583:C:T	rs12615807	2	73947583	C	T	0.3444	NA	NA	0.766551	rs7606483	2	TPRKB	8647	intergenic	0.613	6	5	15	1	1	0
2:73947787:A:G	rs10191988	2	73947787	G	A	0.3437	NA	NA	0.764634	rs7606483	2	TPRKB	8443	intergenic	0.277	6	5	15	1	1	0
2:73947846:A:G	rs2006997	2	73947846	A	G	0.3437	NA	NA	0.764613	rs7606483	2	TPRKB	8384	intergenic	2068	NA	5	15	1	1	0
2:73948894:A:G	rs7422438	2	73948894	G	A	0.3525	NA	NA	0.754548	rs7606483	2	TPRKB	7336	intergenic	2577	7	5	15	1	1	0
2:73949635:C:T	rs7368570	2	73949635	T	C	0.3489	NA	NA	0.759998	rs7606483	2	TPRKB	6595	intergenic	0.559	7	5	15	1	1	0
2:73949994:A:G	rs7370264	2	73949994	G	A	0.349	NA	NA	0.759777	rs7606483	2	TPRKB	6236	intergenic	1018	7	5	15	1	1	0
2:73950075:C:T	rs10177756	2	73950075	T	C	0.3447	NA	NA	0.76638	rs7606483	2	TPRKB	6155	intergenic	0.466	7	5	15	1	1	0
2:73950719:C:T	rs3962040	2	73950719	T	C	0.3447	NA	NA	0.766008	rs7606483	2	TPRKB	5511	intergenic	1804	7	5	15	1	1	0
2:73951184:C:G	rs6713171	2	73951184	C	G	0.3446	NA	NA	0.766057	rs7606483	2	TPRKB	5046	intergenic	0.951	7	5	15	1	1	0
2:73952062:C:T	rs139571257	2	73952062	T	C	0.3449	NA	NA	0.765543	rs7606483	2	TPRKB	4168	intergenic	1513	7	5	15	1	1	0
2:73952690:A:G	rs13029847	2	73952690	A	G	0.3476	NA	NA	0.761594	rs7606483	2	TPRKB	3540	intergenic	2314	6	5	15	1	1	0
2:73952692:C:G	rs13029848	2	73952692	C	G	0.3476	NA	NA	0.761594	rs7606483	2	TPRKB	3538	intergenic	1618	6	5	15	1	1	0
2:73952875:A:G	rs13030293	2	73952875	A	G	0.3451	NA	NA	0.76371	rs7606483	2	TPRKB	3355	intergenic	1953	7	5	15	1	0	0
2:73953186:C:T	rs13035662	2	73953186	T	C	0.3451	NA	NA	0.76371	rs7606483	2	TPRKB	3044	intergenic	1732	6	5	5	1	1	0
2:73953690:A:G	rs28869897	2	73953690	A	G	0.3466	NA	NA	0.760538	rs7606483	2	TPRKB	2540	intergenic	1.92	7	5	5	1	0	0
2:73953753:C:T	rs28811724	2	73953753	T	C	0.3469	NA	NA	0.760675	rs7606483	2	TPRKB	2477	intergenic	1238	7	5	5	1	1	0
2:73954393:A:G	rs12713792	2	73954393	A	G	0.3452	NA	NA	0.764034	rs7606483	2	TPRKB	1837	intergenic	0.872	6	5	5	1	1	0
2:73954655:A:T	rs35716175	2	73954655	T	A	0.3454	NA	NA	0.763737	rs7606483	2	TPRKB	1575	intergenic	1397	6	4	5	1	1	0
2:73954657:A:AAC	rs777945254	2	73954657	A	AAC	0.3453	NA	NA	0.763798	rs7606483	2	TPRKB	1573	intergenic	0.444	NA	4	5	1	1	0
2:73955125:C:G	rs35528262	2	73955125	C	G	0.3782	NA	NA	0.666013	rs7606483	2	TPRKB	1105	intergenic	1424	7	4	4	1	1	0
2:73955301:A:C	rs2421675	2	73955301	A	C	0.3451	NA	NA	0.763186	rs7606483	2	TPRKB	929	intergenic	2315	NA	4	4	1	1	0
2:73955432:A:G	rs2421674	2	73955432	A	G	0.3461	NA	NA	0.758763	rs7606483	2	TPRKB	798	intergenic	3831	NA	4	4	1	1	0
2:73955540:A:G	rs2421672	2	73955540	A	G	0.3447	NA	NA	0.761923	rs7606483	2	TPRKB	690	intergenic	2335	NA	4	4	1	1	0
2:73956114:C:T	rs12713793	2	73956114	C	T	0.3451	NA	NA	0.764387	rs7606483	2	TPRKB	116	downstream	6221	1d	4	4	1	1	0
2:73956744:C:T	rs13020517	2	73956744	T	C	0.3446	NA	NA	0.763534	rs7606483	2	TPRKB	0	downstream	0.039	7	4	5	1	1	0
2:73956846:A:G	rs12713794	2	73956846	G	A	0.3436	NA	NA	0.758526	rs7606483	2	TPRKB	0	downstream	3737	7	4	5	1	1	0
2:73956881:C:T	rs12997568	2	73956881	C	T	0.3442	NA	NA	0.761005	rs7606483	2	TPRKB	0	downstream	1505	6	4	5	1	1	0
2:73957124:A:G	rs7210	2	73957124	G	A	0.3445	NA	NA	0.7631	rs7606483	2	TPRKB	0	exonic	11.43	7	4	5	1	1	0
2:73957227:A:T	rs13003035	2	73957227	A	T	0.3448	NA	NA	0.763844	rs7606483	2	TPRKB	0	intronic	7874	6	4	5	1	1	0
2:73959935:A:T	rs12713795	2	73959935	A	T	0.3447	NA	NA	0.764087	rs7606483	2	TPRKB	0	intronic	0.458	6	4	4	1	1	0
2:73959960:G:T	rs12992607	2	73959960	T	G	0.3446	NA	NA	0.764143	rs7606483	2	TPRKB	0	intronic	2826	7	4	4	1	1	0
2:73961311:C:T	rs4358149	2	73961311	C	T	0.3432	NA	NA	0.761582	rs7606483	2	TPRKB	0	intronic	0.856	7	4	5	1	1	0
2:73962459:C:CA	2:73962459:C:CA	2	73962459	C	CA	0.3369	NA	NA	0.752852	rs7606483	2	TPRKB	0	intronic	0.383	NA	4	5	1	0	0
2:73964631:C:T	rs11894953	2	73964631	T	C	0.3435	NA	NA	0.759069	rs7606483	2	TPRKB	103	upstream	7839	1f	1	1	1	1	0
2:73964842:C:G	rs17350188	2	73964842	C	G	0.3447	NA	NA	0.763185	rs7606483	2	TPRKB	314	upstream	7403	1f	1	1	1	1	0
2:73965917:G:T	rs2421677	2	73965917	T	G	0.3431	NA	NA	0.760226	rs7606483	2	TPRKB	1389	intergenic	0.804	NA	5	5	1	1	0
2:73966087:A:G	rs2421676	2	73966087	A	G	0.343	NA	NA	0.760092	rs7606483	2	TPRKB	1559	intergenic	3293	NA	5	5	1	1	0
2:73968213:T:TTTA	rs138582499	2	73968213	TTTA	T	0.3412	NA	NA	0.76121	rs7606483	2	TPRKB	3685	intergenic	0.772	NA	4	5	1	0	0
2:73968215:T:TATG	rs70965752	2	73968215	TATG	T	0.3459	NA	NA	0.758998	rs7606483	2	TPRKB	3687	intergenic	NA	NA	4	5	1	0	0
2:73968223:A:G	rs67627529	2	73968223	A	G	0.3481	NA	NA	0.763989	rs7606483	2	TPRKB	3695	intergenic	0.207	6	4	5	1	1	0
2:73974315:A:G	rs11126417	2	73974315	A	G	0.3395	NA	NA	0.748976	rs7606483	2	RP11-434P11.2	3067	intergenic	1705	6	4	5	1	1	1
2:73976037:C:G	rs10208995	2	73976037	G	C	0.3439	NA	NA	0.763742	rs7606483	2	RP11-434P11.2	1345	intergenic	0.915	7	4	5	1	1	1
2:73977609:C:T	rs2272178	2	73977609	T	C	0.3442	NA	NA	0.763827	rs7606483	2	RP11-434P11.2	0	ncRNA_exonic	0.292	NA	4	5	1	1	1
2:73978633:G:T	rs4852317	2	73978633	T	G	0.3417	NA	NA	0.748989	rs7606483	2	RP11-434P11.2	719	upstream	0.047	6	4	5	1	1	1
2:73979051:A:G	rs10172044	2	73979051	A	G	0.3419	NA	NA	0.757351	rs7606483	2	RP11-434P11.2	1137	intergenic	4281	7	4	4	1	1	1
2:73979482:A:G	rs35791379	2	73979482	A	G	0.3432	NA	NA	0.760817	rs7606483	2	RP11-434P11.2	1568	intergenic	0.499	1f	4	4	1	1	1
2:73982940:C:T	rs891695	2	73982940	C	T	0.3423	NA	NA	0.757691	rs7606483	2	RP11-434P11.2	5026	intergenic	3.33	7	4	4	1	1	0
2:73982974:C:T	rs891696	2	73982974	T	C	0.3434	NA	NA	0.761399	rs7606483	2	RP11-434P11.2	5060	intergenic	3315	6	4	4	1	1	0
2:73983180:A:G	rs12713797	2	73983180	G	A	0.3421	NA	NA	0.757006	rs7606483	2	RP11-434P11.2	5266	intergenic	0.158	7	4	4	1	1	0
2:73986421:C:T	rs12713798	2	73986421	T	C	0.3442	NA	NA	0.764269	rs7606483	2	DUSP11	2889	intergenic	4043	1f	4	4	1	1	0
2:73986931:C:T	rs12624267	2	73986931	T	C	0.3424	NA	NA	0.757829	rs7606483	2	DUSP11	2379	intergenic	2995	1f	2	4	1	1	0
2:73990641:A:G	rs9309475	2	73990641	A	G	0.3433	NA	NA	0.761	rs7606483	2	DUSP11	0	intronic	0.431	6	4	4	1	1	1
2:73990824:C:T	rs9309476	2	73990824	T	C	0.343	NA	NA	0.759691	rs7606483	2	DUSP11	0	intronic	0.298	7	4	4	1	1	1
2:73997952:A:G	rs11892172	2	73997952	A	G	0.3421	NA	NA	0.757435	rs7606483	2	DUSP11	0	intronic	1522	5	4	4	1	1	1
2:73998973:A:G	rs13033744	2	73998973	A	G	0.3421	NA	NA	0.757435	rs7606483	2	DUSP11	0	intronic	1.15	7	4	4	1	1	1
2:73999654:A:G	rs2421559	2	73999654	A	G	0.3432	NA	NA	0.759765	rs7606483	2	DUSP11	0	intronic	0.239	6	4	4	1	1	1
2:74000701:C:T	rs2116367	2	74000701	T	C	0.342	NA	NA	0.756935	rs7606483	2	DUSP11	0	intronic	1021	5	4	4	1	1	1
2:74002670:C:CT	2:74002670:C:CT	2	74002670	C	CT	0.3376	NA	NA	0.751777	rs7606483	2	DUSP11	0	intronic	0.154	NA	4	5	1	0	1
2:74007345:A:G	rs3813228	2	74007345	G	A	0.3405	NA	NA	0.754168	rs7606483	2	DUSP11	60	upstream	8723	1f	1	1	1	1	1
2:74010592:C:T	rs13006598	2	74010592	C	T	0.3425	NA	NA	0.754173	rs7606483	2	C2orf78	723	upstream	1153	2b	2	15	1	1	1
2:74034185:G:T	rs62150702	2	74034185	T	G	0.2958	NA	NA	0.616738	rs7606483	2	C2orf78	0	intronic	0.634	6	14	15	1	1	1
2:74035031:A:G	rs13383097	2	74035031	G	A	0.3421	NA	NA	0.750458	rs7606483	2	C2orf78	0	intronic	0.077	7	7	15	1	1	1
2:74036318:C:T	rs62150704	2	74036318	C	T	0.342	NA	NA	0.750459	rs7606483	2	C2orf78	0	intronic	0.428	6	14	15	1	1	1
2:74037131:G:T	rs7597302	2	74037131	G	T	0.3426	NA	NA	0.752684	rs7606483	2	C2orf78	0	intronic	2193	6	7	15	1	1	1
2:74037469:A:G	rs7419346	2	74037469	G	A	0.3564	NA	NA	0.702617	rs7606483	2	C2orf78	0	intronic	0.672	7	14	15	1	1	1
2:74037944:T:TA	rs56310843	2	74037944	TA	T	0.3536	NA	NA	0.708776	rs7606483	2	C2orf78	0	intronic	0.272	NA	14	15	1	1	1
2:74048826:A:G	rs2462127	2	74048826	G	A	0.3578	NA	NA	0.695159	rs7606483	2	C2orf78	4551	intergenic	10.55	NA	2	15	1	1	0
2:74049341:A:G	rs732778	2	74049341	G	A	0.3575	NA	NA	0.695251	rs7606483	2	C2orf78	5066	intergenic	1696	NA	2	15	1	1	0
2:74051360:A:G	rs10203740	2	74051360	G	A	0.3562	NA	NA	0.689368	rs7606483	2	STAMBP	4725	intergenic	3596	3a	5	15	1	1	1
2:172530036:C:T	rs1028127	2	172530036	C	T	0.4119	NA	NA	0.799496	rs7591150	3	DYNC1I2	13882	intergenic	0.42	7	7	15	0	1	0
2:172530707:C:G	rs12998411	2	172530707	C	G	0.4119	NA	NA	0.799753	rs7591150	3	DYNC1I2	13211	intergenic	0.41	2b	5	15	0	1	0
2:172537212:A:G	rs12052995	2	172537212	G	A	0.4156	NA	NA	0.80777	rs7591150	3	DYNC1I2	6706	intergenic	8013	5	5	15	1	1	0
2:172541378:C:T	rs17614941	2	172541378	C	T	0.4156	NA	NA	0.808228	rs7591150	3	DYNC1I2	2540	intergenic	2626	7	5	15	1	1	0
2:172553999:A:G	rs34242651	2	172553999	A	G	0.4167	NA	NA	0.807984	rs7591150	3	DYNC1I2	0	intronic	5996	6	4	4	1	1	1
2:172558328:A:G	rs62184165	2	172558328	G	A	0.4159	NA	NA	0.808339	rs7591150	3	DYNC1I2	0	intronic	0.051	6	4	5	1	1	1
2:172564094:A:C	rs34531723	2	172564094	C	A	0.4156	NA	NA	0.809276	rs7591150	3	DYNC1I2:AC068039.1	00:00:00	intronic	2559	6	4	5	1	1	0
2:172564438:C:T	rs12997093	2	172564438	C	T	0.4156	NA	NA	0.80942	rs7591150	3	DYNC1I2:AC068039.1	00:00:00	intronic	5349	2b	4	5	1	1	0
2:172569824:A:G	rs10930491	2	172569824	G	A	0.4158	NA	NA	0.809558	rs7591150	3	DYNC1I2	0	intronic	2199	6	4	5	1	1	0
2:172586714:C:G	rs2292816	2	172586714	C	G	0.416	NA	NA	0.809905	rs7591150	3	DYNC1I2	0	intronic	11.27	7	4	4	1	1	0
2:172588308:T:TG	2:172588308:T:TG	2	172588308	T	TG	0.4161	NA	NA	0.81007	rs7591150	3	DYNC1I2	0	intronic	1084	NA	4	4	1	1	0
2:172622527:A:C	rs6723259	2	172622527	C	A	0.4129	NA	NA	0.821119	rs7591150	3	AC068039.4	7464	intergenic	6055	7	5	5	1	1	0
2:172626552:A:G	rs1607254	2	172626552	G	A	0.4122	NA	NA	0.819989	rs7591150	3	AC068039.4	3439	intergenic	8252	6	5	15	1	1	0
2:172628120:A:G	rs11690807	2	172628120	A	G	0.4158	NA	NA	0.811897	rs7591150	3	AC068039.4	1871	intergenic	3536	3a	5	5	1	1	0
2:172630974:A:G	rs4510184	2	172630974	A	G	0.4156	NA	NA	0.813174	rs7591150	3	AC068039.4	0	ncRNA_exonic	0.692	7	5	15	1	1	0
2:172651287:C:T	rs3770458	2	172651287	T	C	0.4155	NA	NA	0.81496	rs7591150	3	SLC25A12	0	intronic	0.148	NA	4	5	1	1	0
2:172657439:A:G	rs35854151	2	172657439	A	G	0.416	NA	NA	0.817305	rs7591150	3	SLC25A12	0	intronic	5641	5	4	5	1	1	0
2:172659376:C:T	rs17581284	2	172659376	T	C	0.4156	NA	NA	0.818298	rs7591150	3	SLC25A12	0	intronic	0.266	5	5	5	1	1	0
2:172660343:A:G	rs55908841	2	172660343	A	G	0.3734	NA	NA	0.781369	rs7591150	3	SLC25A12	0	intronic	0.455	5	4	5	1	0	0
2:172731983:A:C	rs59844139	2	172731983	A	C	0.4477	NA	NA	0.720633	rs7591150	3	SLC25A12	0	intronic	3803	6	4	5	1	1	0
2:172747182:A:G	rs62182403	2	172747182	A	G	0.453	NA	NA	0.709992	rs7591150	3	SLC25A12	0	intronic	8184	6	4	5	1	1	0
2:172769907:A:T	rs4581870	2	172769907	A	T	0.4792	NA	NA	0.621355	rs7591150	3	SLC25A12	0	intergenic	6263	7	12	15	1	1	1
2:172785163:C:T	rs62182436	2	172785163	T	C	0.4492	NA	NA	0.721064	rs7591150	3	SLC25A12:HAT1	00:00:00	intronic	0.37	7	4	5	1	1	1
2:172813219:A:G	rs4280428	2	172813219	A	G	0.4496	NA	NA	0.721778	rs7591150	3	SLC25A12:HAT1	00:00:00	intronic	8.89	4	2	5	1	1	0
2:172826668:A:G	rs11676438	2	172826668	A	G	0.4493	NA	NA	0.721777	rs7591150	3	SLC25A12:HAT1	00:00:00	intronic	2601	7	4	5	1	1	0
2:172833107:C:T	rs62183766	2	172833107	T	C	0.4485	NA	NA	0.720724	rs7591150	3	SLC25A12:HAT1	00:00:00	intronic	0.212	6	4	5	1	1	0
2:172838074:A:C	rs62183769	2	172838074	C	A	0.4494	NA	NA	0.720086	rs7591150	3	SLC25A12:HAT1	00:00:00	intronic	10.06	6	4	5	1	1	0
2:172838117:C:G	rs62183770	2	172838117	G	C	0.4496	NA	NA	0.721969	rs7591150	3	SLC25A12:HAT1	00:00:00	intronic	0.624	6	4	5	1	1	0
2:172848928:T:TTAAG	2:172848928:T:TTAAG	2	172848928	T	TTAAG	0.4544	NA	NA	0.717597	rs7591150	3	SLC25A12	0	downstream	11.53	NA	4	5	1	1	0
2:172861726:C:CTATA	rs149217955	2	172861726	CTATA	C	0.4138	NA	NA	0.619012	rs7591150	3	SLC25A12	0	intergenic	7849	NA	5	15	1	1	0
2:172861816:C:T	rs55653103	2	172861816	C	T	0.4497	NA	NA	0.747307	rs7591150	3	SLC25A12	0	intergenic	9661	6	5	15	1	1	0
2:172862584:C:CTTT	rs11464952	2	172862584	CTTT	C	0.4707	NA	NA	0.708306	rs7591150	3	SLC25A12	0	intergenic	1476	NA	5	15	1	0	0
2:172864695:C:G	rs6729945	2	172864695	G	C	0.4495	NA	NA	0.748902	rs7591150	3	SLC25A12:METAP1D	00:00:00	UTR5	12.44	4	1	1	1	1	0
2:172864845:A:C	rs6730085	2	172864845	A	C	0.4497	NA	NA	0.751011	rs7591150	3	METAP1D	0	UTR5	10.51	4	1	1	1	1	0
2:172865009:A:T	rs62183782	2	172865009	A	T	0.4499	NA	NA	0.750912	rs7591150	3	METAP1D	0	intronic	8652	4	1	1	1	1	0
2:172865775:A:G	rs62183783	2	172865775	G	A	0.4143	NA	NA	0.625639	rs7591150	3	METAP1D	0	intronic	6804	4	1	15	1	1	0
2:172866218:A:G	rs7557612	2	172866218	G	A	0.4493	NA	NA	0.753677	rs7591150	3	METAP1D	0	intronic	0.16	6	5	15	1	1	0
2:172866357:A:G	rs7557717	2	172866357	G	A	0.4507	NA	NA	0.752465	rs7591150	3	METAP1D	0	intronic	3715	6	5	15	1	1	0
2:172866359:C:T	rs7598246	2	172866359	C	T	0.4156	NA	NA	0.624228	rs7591150	3	METAP1D	0	intronic	3112	6	5	15	1	1	0
2:172866696:A:G	rs62183784	2	172866696	G	A	0.4494	NA	NA	0.753517	rs7591150	3	METAP1D	0	intronic	11.81	5	5	15	1	1	0
2:172866912:A:AG	rs771418457	2	172866912	A	AG	0.4147	NA	NA	0.624312	rs7591150	3	METAP1D	0	intronic	2178	NA	5	15	1	1	0
2:172866976:A:G	rs62183785	2	172866976	A	G	0.4494	NA	NA	0.753517	rs7591150	3	METAP1D	0	intronic	8381	7	5	15	1	1	0
2:172867273:C:T	rs62183800	2	172867273	T	C	0.4494	NA	NA	0.753517	rs7591150	3	METAP1D	0	intronic	0.549	5	5	15	1	1	0
2:172867475:A:G	rs62183801	2	172867475	A	G	0.4494	NA	NA	0.753517	rs7591150	3	METAP1D	0	intronic	10.05	7	5	15	1	1	0
2:172869185:A:G	rs6718013	2	172869185	G	A	0.4494	NA	NA	0.753387	rs7591150	3	METAP1D	0	intronic	7827	6	5	15	1	1	0
2:172869255:A:G	rs6746701	2	172869255	A	G	0.4508	NA	NA	0.750306	rs7591150	3	METAP1D	0	intronic	0.535	7	5	15	1	1	0
2:172871381:A:G	rs6733794	2	172871381	A	G	0.4493	NA	NA	0.753351	rs7591150	3	METAP1D	0	intronic	0.569	7	5	15	1	1	0
2:172872042:A:G	rs6737308	2	172872042	A	G	0.4141	NA	NA	0.625668	rs7591150	3	METAP1D	0	intronic	0.686	6	5	15	1	1	0
2:172873060:A:G	rs6433323	2	172873060	A	G	0.3906	NA	NA	0.957709	rs7591150	3	METAP1D	0	intronic	1617	7	5	15	1	1	0
2:172895001:A:T	rs11893458	2	172895001	T	A	0.4136	NA	NA	0.902643	rs7591150	3	METAP1D	0	intronic	0.032	6	5	15	1	1	0
2:172895606:A:C	rs12052246	2	172895606	A	C	0.3902	NA	NA	0.998725	rs7591150	3	METAP1D	0	intronic	9516	5	5	15	1	1	0
2:172895637:G:T	rs7594711	2	172895637	T	G	0.2774	NA	NA	0.603321	rs7591150	3	METAP1D	0	intronic	5393	5	5	15	1	1	0
2:172897761:C:G	rs7591150	2	172897761	C	G	0.39	7.658e-11	NA	1	rs7591150	3	METAP1D	0	intronic	2178	6	5	15	1	1	0
2:172900948:C:T	rs12987931	2	172900948	T	C	0.3844	NA	NA	0.784808	rs7591150	3	METAP1D	0	intronic	2082	6	5	15	1	1	0
2:172901048:A:G	rs12692980	2	172901048	A	G	0.4298	NA	NA	0.711856	rs7591150	3	METAP1D	0	intronic	0.124	7	5	15	1	1	0
2:172901195:A:G	rs112432457	2	172901195	G	A	0.3802	NA	NA	0.88059	rs7591150	3	METAP1D	0	intronic	3391	7	5	15	1	1	0
2:172901222:G:GA	2:172901222:G:GA	2	172901222	G	GA	0.3694	NA	NA	0.876235	rs7591150	3	METAP1D	0	intronic	7154	NA	5	15	1	0	0
2:172901330:C:T	rs13015360	2	172901330	C	T	0.3671	NA	NA	0.903154	rs7591150	3	METAP1D	0	intronic	5629	7	5	15	1	1	0
2:172901534:A:G	rs12989560	2	172901534	A	G	0.3735	NA	NA	0.876279	rs7591150	3	METAP1D	0	intronic	2885	7	5	15	1	1	0
2:172901887:C:G	rs7586556	2	172901887	C	G	0.3716	NA	NA	0.867076	rs7591150	3	METAP1D	0	intronic	1172	5	5	15	1	1	0
2:172904520:G:T	rs62183819	2	172904520	T	G	0.3756	NA	NA	0.850684	rs7591150	3	METAP1D	0	intronic	0.163	5	5	15	1	1	0
2:172904758:A:G	rs1965160	2	172904758	A	G	0.391	NA	NA	0.791685	rs7591150	3	METAP1D	0	intronic	0.246	NA	5	15	1	1	0
2:172905689:A:G	rs34737109	2	172905689	G	A	0.3654	NA	NA	0.886413	rs7591150	3	METAP1D	0	intronic	2415	7	5	15	1	1	0
2:172905817:C:G	rs34054371	2	172905817	C	G	0.3665	NA	NA	0.887361	rs7591150	3	METAP1D	0	intronic	1315	7	5	15	1	1	0
2:172912098:A:G	rs1008151	2	172912098	A	G	0.3721	NA	NA	0.863651	rs7591150	3	METAP1D	0	intronic	4227	NA	5	15	1	1	0
2:172915489:C:G	rs788166	2	172915489	C	G	0.3662	NA	NA	0.886301	rs7591150	3	METAP1D	0	intronic	5627	5	5	15	1	1	0
2:172915798:G:GAATTT	rs142263440	2	172915798	GAATTT	G	0.3664	NA	NA	0.884208	rs7591150	3	METAP1D	0	intronic	11.13	NA	5	15	1	1	0
2:172916214:A:C	rs796839	2	172916214	C	A	0.3849	NA	NA	0.812052	rs7591150	3	METAP1D	0	intronic	6815	6	5	15	1	1	0
2:172919958:C:T	rs788170	2	172919958	C	T	0.3664	NA	NA	0.885617	rs7591150	3	METAP1D	0	intronic	0.775	7	5	15	1	1	0
2:172920005:A:AT	rs35512483	2	172920005	AT	A	0.3903	NA	NA	0.793331	rs7591150	3	METAP1D	0	intronic	3062	NA	5	15	1	1	0
2:172923983:C:T	rs6725971	2	172923983	T	C	0.3901	NA	NA	0.787717	rs7591150	3	METAP1D	0	intronic	0.116	6	5	15	1	1	0
3:71646096:A:AT	3:71646096:A:AT	3	71646096	A	AT	0.4867	NA	NA	0.727699	rs830650	4	RP11-154H23.3	9535	intergenic	13.78	NA	5	15	1	0	0
3:71652221:A:G	rs830655	3	71652221	A	G	0.4862	NA	NA	0.732533	rs830650	4	RP11-154H23.3	15660	intergenic	0.587	6	5	15	0	0	0
3:71652492:G:T	rs1103099	3	71652492	T	G	0.4882	NA	NA	0.732352	rs830650	4	RP11-154H23.3	15931	intergenic	0.321	6	5	15	0	0	0
3:71652602:T:TCA	rs34026144	3	71652602	TCA	T	0.3957	NA	NA	0.936528	rs830650	4	RP11-154H23.3	16041	intergenic	1248	NA	5	15	0	0	0
3:71658162:C:T	rs704250	3	71658162	C	T	0.3956	NA	NA	0.933235	rs830650	4	RP11-154H23.3	21601	intergenic	19.61	6	14	15	0	0	0
3:71659026:A:AC	3:71659026:A:AC	3	71659026	A	AC	0.4252	NA	NA	0.95746	rs830650	4	RP11-154H23.3	22465	intergenic	2712	NA	9	15	0	0	0
3:71659137:G:GT	rs112978454	3	71659137	GT	G	0.4158	NA	NA	0.992192	rs830650	4	RP11-154H23.3	22576	intergenic	0.212	NA	9	15	0	0	0
3:71659203:C:T	rs704253	3	71659203	C	T	0.413	NA	NA	0.99748	rs830650	4	RP11-154H23.3	22642	intergenic	1204	6	8	15	0	0	0
3:71659464:A:G	rs704254	3	71659464	A	G	0.414	NA	NA	0.99916	rs830650	4	RP11-154H23.3	22903	intergenic	1305	7	5	15	0	0	0
3:71660415:A:C	rs1447895	3	71660415	C	A	0.4141	NA	NA	0.99958	rs830650	4	RP11-154H23.3	23854	intergenic	3142	5	5	15	0	0	0
3:71660572:A:G	rs1717281	3	71660572	A	G	0.4141	NA	NA	0.99979	rs830650	4	RP11-154H23.3	24011	intergenic	0.909	NA	5	15	0	0	0
3:71661171:A:G	rs1295372	3	71661171	G	A	0.4144	NA	NA	0.998532	rs830650	4	RP11-154H23.3	24610	intergenic	0.548	7	5	15	0	0	0
3:71661256:A:G	rs861231	3	71661256	A	G	0.4141	NA	NA	0.99979	rs830650	4	RP11-154H23.3	24695	intergenic	2.57	6	5	15	0	0	0
3:71661339:A:G	rs862689	3	71661339	A	G	0.414	NA	NA	0.99979	rs830650	4	RP11-154H23.3	24778	intergenic	3159	7	5	15	0	0	0
3:71661862:A:G	rs830650	3	71661862	G	A	0.414	8.982e-11	NA	1	rs830650	4	RP11-154H23.3	25301	intergenic	1186	7	5	15	0	0	0
3:71662264:C:T	rs2568918	3	71662264	C	T	0.414	NA	NA	1	rs830650	4	RP11-154H23.3	25703	intergenic	3029	NA	5	15	0	0	0
3:71662669:C:T	rs862690	3	71662669	T	C	0.4946	NA	NA	0.691004	rs830650	4	RP11-154H23.3	26108	intergenic	0.867	6	5	15	0	0	0
3:71663132:C:T	rs2684380	3	71663132	C	T	0.414	NA	NA	0.99979	rs830650	4	RP11-154H23.3	26571	intergenic	8725	NA	5	15	0	0	0
3:71663248:A:G	rs2594113	3	71663248	G	A	0.4138	NA	NA	0.99958	rs830650	4	RP11-154H23.3	26687	intergenic	9254	NA	5	15	0	0	0
3:71663447:C:T	rs830647	3	71663447	T	C	0.4139	NA	NA	0.99958	rs830650	4	RP11-154H23.3	26886	intergenic	5395	NA	5	15	0	0	0
3:71663533:C:T	rs13320178	3	71663533	T	C	0.414	NA	NA	0.99958	rs830650	4	RP11-154H23.3	26972	intergenic	0.642	6	5	15	0	0	0
3:71664374:G:T	rs864934	3	71664374	G	T	0.4143	NA	NA	0.997251	rs830650	4	RP11-154H23.3	27813	intergenic	0.423	NA	5	15	0	0	0
3:71665123:C:T	rs830646	3	71665123	T	C	0.4141	NA	NA	0.998951	rs830650	4	RP11-154H23.3	28562	intergenic	14.68	NA	5	15	0	0	0
3:71665384:C:G	rs830645	3	71665384	G	C	0.4131	NA	NA	0.99664	rs830650	4	RP11-154H23.3	28823	intergenic	0.101	5	5	15	0	0	0
3:71665559:C:T	rs830644	3	71665559	C	T	0.4131	NA	NA	0.996428	rs830650	4	RP11-154H23.3	28998	intergenic	3639	NA	5	15	0	0	0
3:71669153:C:T	rs862688	3	71669153	C	T	0.3695	NA	NA	0.851876	rs830650	4	RP11-154H23.3	32592	intergenic	5488	NA	5	15	0	0	0
3:71669977:C:T	rs830639	3	71669977	C	T	0.3697	NA	NA	0.849657	rs830650	4	RP11-154H23.3	33416	intergenic	5543	NA	5	15	0	0	0
3:71670612:A:G	rs830636	3	71670612	G	A	0.403	NA	NA	0.952443	rs830650	4	RP11-154H23.3	34051	intergenic	7701	NA	4	15	0	1	0
3:71673581:G:T	rs830631	3	71673581	T	G	0.4071	NA	NA	0.954536	rs830650	4	RP11-154H23.3	37020	intergenic	0.301	NA	5	15	0	0	0
3:71673801:C:T	rs830629	3	71673801	T	C	0.4848	NA	NA	0.719122	rs830650	4	RP11-154H23.3	37240	intergenic	0.67	NA	5	15	0	0	0
3:71675525:G:T	rs830626	3	71675525	G	T	0.4125	NA	NA	0.957816	rs830650	4	RP11-154H23.3	38964	intergenic	7984	NA	5	15	0	0	0
3:71676427:T:TC	rs35852627	3	71676427	TC	T	0.4116	NA	NA	0.967157	rs830650	4	RP11-154H23.3	39866	intergenic	1045	NA	5	15	0	0	0
3:71678949:C:T	rs1288126	3	71678949	C	T	0.4092	NA	NA	0.951273	rs830650	4	RP11-154H23.3	42388	intergenic	4019	NA	2	15	0	0	0
3:71679191:C:T	rs830619	3	71679191	C	T	0.41	NA	NA	0.949201	rs830650	4	RP11-154H23.3	42630	intergenic	3.21	NA	2	15	0	0	0
3:71679664:G:T	rs830618	3	71679664	G	T	0.4091	NA	NA	0.951679	rs830650	4	RP11-154H23.3	43103	intergenic	4.13	NA	2	15	0	0	0
3:80437299:C:T	rs62255024	3	80437299	T	C	0.3167	NA	NA	0.767404	rs72897474	5	RP11-481N16.1	53931	intergenic	1658	7	9	15	0	0	0
3:80437784:C:G	rs9867781	3	80437784	G	C	0.3167	NA	NA	0.767404	rs72897474	5	RP11-481N16.1	53446	intergenic	0.7	6	9	15	0	0	0
3:80438357:A:G	rs1849758	3	80438357	A	G	0.3633	NA	NA	0.626359	rs72897474	5	RP11-481N16.1	52873	intergenic	3427	7	9	15	0	0	0
3:80438727:A:G	rs4395368	3	80438727	G	A	0.3166	NA	NA	0.767589	rs72897474	5	RP11-481N16.1	52503	intergenic	0.383	NA	8	15	0	0	0
3:80438930:A:G	rs4450770	3	80438930	A	G	0.3165	NA	NA	0.76665	rs72897474	5	RP11-481N16.1	52300	intergenic	3852	7	8	15	0	0	0
3:80440470:C:T	rs7428293	3	80440470	C	T	0.3166	NA	NA	0.767589	rs72897474	5	RP11-481N16.1	50760	intergenic	1703	5	5	15	0	0	0
3:80440706:A:T	rs4856285	3	80440706	T	A	0.3208	NA	NA	0.766108	rs72897474	5	RP11-481N16.1	50524	intergenic	2432	6	7	15	0	0	0
3:80445108:A:G	rs9830237	3	80445108	G	A	0.3477	NA	NA	0.671815	rs72897474	5	RP11-481N16.1	46122	intergenic	0.012	7	9	15	0	0	0
3:80445442:C:T	rs111279976	3	80445442	C	T	0.3169	NA	NA	0.768684	rs72897474	5	RP11-481N16.1	45788	intergenic	0.141	7	9	15	0	0	0
3:80445602:A:C	rs59842561	3	80445602	C	A	0.348	NA	NA	0.672769	rs72897474	5	RP11-481N16.1	45628	intergenic	1713	6	9	15	0	0	0
3:80445650:C:T	rs61367968	3	80445650	C	T	0.3479	NA	NA	0.672571	rs72897474	5	RP11-481N16.1	45580	intergenic	1106	7	9	15	0	0	0
3:80445979:A:G	rs1514567	3	80445979	A	G	0.3482	NA	NA	0.672211	rs72897474	5	RP11-481N16.1	45251	intergenic	6309	6	9	15	0	0	0
3:80446747:C:T	rs4583605	3	80446747	C	T	0.3482	NA	NA	0.672481	rs72897474	5	RP11-481N16.1	44483	intergenic	0.169	NA	9	15	0	0	0
3:80447746:A:G	rs1514561	3	80447746	G	A	0.3482	NA	NA	0.672274	rs72897474	5	RP11-481N16.1	43484	intergenic	0.468	6	9	15	0	0	0
3:80448787:C:T	rs4437097	3	80448787	T	C	0.3483	NA	NA	0.672235	rs72897474	5	RP11-481N16.1	42443	intergenic	5228	NA	9	15	0	0	0
3:80451005:T:TAAGCAAGC	3:80451005:T:TAAGCAAGC	3	80451005	TAAGCAAGC	T	0.3276	NA	NA	0.834184	rs72897474	5	RP11-481N16.1	40225	intergenic	0.87	NA	9	15	0	0	0
3:80451014:T:TAGG	3:80451014:T:TAGG	3	80451014	TAGG	T	0.3276	NA	NA	0.834377	rs72897474	5	RP11-481N16.1	40216	intergenic	1081	NA	9	15	0	0	0
3:80451022:T:TG	rs769881654	3	80451022	TG	T	0.3277	NA	NA	0.834173	rs72897474	5	RP11-481N16.1	40208	intergenic	1084	NA	9	15	0	0	0
3:80452014:C:T	rs6793815	3	80452014	C	T	0.3284	NA	NA	0.840712	rs72897474	5	RP11-481N16.1	39216	intergenic	0.952	7	9	15	0	1	0
3:80452372:C:T	rs4373034	3	80452372	C	T	0.4026	NA	NA	0.601807	rs72897474	5	RP11-481N16.1	38858	intergenic	0.534	NA	5	15	0	1	0
3:80453094:A:G	rs4583604	3	80453094	G	A	0.4023	NA	NA	0.601622	rs72897474	5	RP11-481N16.1	38136	intergenic	0.335	NA	7	15	0	1	0
3:80456542:A:C	rs1028083	3	80456542	A	C	0.4023	NA	NA	0.601894	rs72897474	5	RP11-481N16.1	34688	intergenic	3082	NA	15	15	0	0	0
3:80457094:A:G	rs1028081	3	80457094	G	A	0.4023	NA	NA	0.601894	rs72897474	5	RP11-481N16.1	34136	intergenic	0.503	NA	15	15	0	1	0
3:80457363:A:G	rs925680	3	80457363	G	A	0.4023	NA	NA	0.601893	rs72897474	5	RP11-481N16.1	33867	intergenic	1.62	NA	15	15	0	0	0
3:80458263:C:T	rs9843128	3	80458263	C	T	0.4023	NA	NA	0.601893	rs72897474	5	RP11-481N16.1	32967	intergenic	0.148	7	9	15	0	1	0
3:80459774:C:T	rs10049251	3	80459774	C	T	0.3875	NA	NA	0.641826	rs72897474	5	RP11-481N16.1	31456	intergenic	0.038	6	9	15	0	1	0
3:80459796:C:T	rs10049252	3	80459796	C	T	0.3283	NA	NA	0.842185	rs72897474	5	RP11-481N16.1	31434	intergenic	0.378	7	9	15	0	1	0
3:80460266:G:T	rs2048714	3	80460266	G	T	0.4021	NA	NA	0.602478	rs72897474	5	RP11-481N16.1	30964	intergenic	0.536	NA	9	15	0	1	0
3:80461015:A:G	rs4456825	3	80461015	A	G	0.4023	NA	NA	0.602215	rs72897474	5	RP11-481N16.1	30215	intergenic	0.764	NA	9	15	0	0	0
3:80461424:A:C	rs6809002	3	80461424	C	A	0.4042	NA	NA	0.609613	rs72897474	5	RP11-481N16.1	29806	intergenic	1145	7	9	15	0	0	0
3:80461642:A:C	rs6785111	3	80461642	A	C	0.4044	NA	NA	0.610949	rs72897474	5	RP11-481N16.1	29588	intergenic	1203	7	9	15	0	0	0
3:80461975:C:T	rs6774035	3	80461975	T	C	0.4041	NA	NA	0.61209	rs72897474	5	RP11-481N16.1	29255	intergenic	4859	6	15	15	0	0	0
3:80464341:C:T	rs10212577	3	80464341	C	T	0.3302	NA	NA	0.854241	rs72897474	5	RP11-481N16.1	26889	intergenic	0.234	6	9	15	0	1	0
3:80464601:A:G	rs28626253	3	80464601	G	A	0.3304	NA	NA	0.854379	rs72897474	5	RP11-481N16.1	26629	intergenic	0.316	7	9	15	0	1	0
3:80464743:A:C	rs56335961	3	80464743	C	A	0.4042	NA	NA	0.61231	rs72897474	5	RP11-481N16.1	26487	intergenic	1811	7	9	15	0	1	0
3:80465647:A:G	rs6774677	3	80465647	G	A	0.4043	NA	NA	0.612084	rs72897474	5	RP11-481N16.1	25583	intergenic	1434	7	7	15	0	0	0
3:80465887:G:GA	3:80465887:G:GA	3	80465887	GA	G	0.4027	NA	NA	0.61094	rs72897474	5	RP11-481N16.1	25343	intergenic	1192	NA	9	15	0	0	0
3:80466225:A:T	rs4254609	3	80466225	A	T	0.3305	NA	NA	0.854443	rs72897474	5	RP11-481N16.1	25005	intergenic	1355	7	9	15	0	1	0
3:80466481:G:T	rs4856616	3	80466481	G	T	0.4043	NA	NA	0.61212	rs72897474	5	RP11-481N16.1	24749	intergenic	1463	7	9	15	0	1	0
3:80467009:C:G	rs9862709	3	80467009	G	C	0.4043	NA	NA	0.61212	rs72897474	5	RP11-481N16.1	24221	intergenic	0.5	7	15	15	0	0	0
3:80468017:A:G	rs4368464	3	80468017	A	G	0.4046	NA	NA	0.613279	rs72897474	5	RP11-481N16.1	23213	intergenic	2373	7	15	15	0	0	0
3:80468143:C:T	rs4447718	3	80468143	C	T	0.4046	NA	NA	0.613279	rs72897474	5	RP11-481N16.1	23087	intergenic	0.865	7	15	15	0	0	0
3:80468455:A:T	rs4432597	3	80468455	T	A	0.4044	NA	NA	0.613451	rs72897474	5	RP11-481N16.1	22775	intergenic	4947	7	15	15	0	0	0
3:80468768:A:C	rs59013025	3	80468768	A	C	0.4043	NA	NA	0.611795	rs72897474	5	RP11-481N16.1	22462	intergenic	2337	6	15	15	0	1	0
3:80469509:A:G	rs9990395	3	80469509	G	A	0.3302	NA	NA	0.85719	rs72897474	5	RP11-481N16.1	21721	intergenic	0.047	7	15	15	0	0	0
3:80470236:T:TAGTC	rs768001764	3	80470236	TAGTC	T	0.4034	NA	NA	0.614212	rs72897474	5	RP11-481N16.1	20994	intergenic	1345	NA	15	15	0	0	0
3:80470996:A:G	rs9883980	3	80470996	G	A	0.3306	NA	NA	0.85452	rs72897474	5	RP11-481N16.1	20234	intergenic	0.111	7	9	15	0	0	0
3:80471300:C:T	rs9309860	3	80471300	T	C	0.4044	NA	NA	0.612019	rs72897474	5	RP11-481N16.1	19930	intergenic	1363	6	9	15	0	0	0
3:80472085:G:GA	3:80472085:G:GA	3	80472085	GA	G	0.4049	NA	NA	0.611995	rs72897474	5	RP11-481N16.1	19145	intergenic	10.38	NA	9	15	0	0	0
3:80472447:G:T	rs1514554	3	80472447	G	T	0.4043	NA	NA	0.612208	rs72897474	5	RP11-481N16.1	18783	intergenic	0.826	NA	9	15	0	1	0
3:80472782:C:G	rs28633580	3	80472782	C	G	0.4039	NA	NA	0.613073	rs72897474	5	RP11-481N16.1	18448	intergenic	0.048	7	9	15	0	1	0
3:80474435:A:G	rs9829033	3	80474435	A	G	0.3308	NA	NA	0.855083	rs72897474	5	RP11-481N16.1	16795	intergenic	0.792	6	9	15	0	0	0
3:80475954:C:T	rs4856618	3	80475954	C	T	0.3308	NA	NA	0.855083	rs72897474	5	RP11-481N16.1	15276	intergenic	0.8	6	15	15	0	1	0
3:80477223:A:AT	3:80477223:A:AT	3	80477223	A	AT	0.3894	NA	NA	0.653595	rs72897474	5	RP11-481N16.1	14007	intergenic	0.463	NA	9	15	0	0	0
3:80487479:A:G	rs4279055	3	80487479	A	G	0.3306	NA	NA	0.856251	rs72897474	5	RP11-481N16.1	3751	intergenic	6456	NA	9	15	1	0	0
3:80487559:T:TC	rs59948415	3	80487559	TC	T	0.4	NA	NA	0.635359	rs72897474	5	RP11-481N16.1	3671	intergenic	0.583	NA	9	15	1	0	0
3:80487560:A:ATTT	rs34495593	3	80487560	ATTT	A	0.4	NA	NA	0.635359	rs72897474	5	RP11-481N16.1	3670	intergenic	1033	NA	9	15	1	0	0
3:80492879:G:T	rs7611982	3	80492879	T	G	0.3306	NA	NA	0.856255	rs72897474	5	RP11-481N16.1	1423	intergenic	2259	7	9	15	1	0	0
3:80493201:T:TTA	rs200433943	3	80493201	TTA	T	0.3916	NA	NA	0.649712	rs72897474	5	RP11-481N16.1	1745	intergenic	1686	NA	9	15	1	0	0
3:80494719:T:TTG	rs5850490	3	80494719	TTG	T	0.3291	NA	NA	0.857772	rs72897474	5	RP11-481N16.1	3263	intergenic	4407	NA	7	15	1	0	0
3:80495624:C:T	rs4359780	3	80495624	T	C	0.3893	NA	NA	0.653281	rs72897474	5	RP11-481N16.1	4168	intergenic	0.461	NA	5	15	1	1	0
3:80501994:A:G	rs1399560	3	80501994	A	G	0.3892	NA	NA	0.658032	rs72897474	5	RP11-481N16.1	10538	intergenic	0.707	6	5	15	0	0	0
3:80503556:G:GAAAAC	3:80503556:G:GAAAAC	3	80503556	G	GAAAAC	0.3076	NA	NA	0.959786	rs72897474	5	RP11-481N16.1	12100	intergenic	1404	NA	9	15	0	0	0
3:80509093:A:T	rs9833966	3	80509093	T	A	0.3096	NA	NA	0.961743	rs72897474	5	RP11-481N16.1	17637	intergenic	3591	6	9	15	0	1	0
3:80509503:C:G	rs13092340	3	80509503	G	C	0.3099	NA	NA	0.961516	rs72897474	5	RP11-481N16.1	18047	intergenic	0.435	7	9	15	0	1	0
3:80513710:C:T	rs9842425	3	80513710	C	T	0.3099	NA	NA	0.961802	rs72897474	5	RP11-481N16.1	22254	intergenic	7018	7	9	15	0	1	0
3:80514312:C:G	rs2888316	3	80514312	C	G	0.31	NA	NA	0.96157	rs72897474	5	RP11-481N16.1	22856	intergenic	0.815	7	9	15	0	1	0
3:80517021:C:T	rs12714501	3	80517021	T	C	0.3098	NA	NA	0.962093	rs72897474	5	RP11-481N16.1	25565	intergenic	1581	7	9	15	0	1	0
3:80519074:C:T	rs1399558	3	80519074	T	C	0.3118	NA	NA	0.969485	rs72897474	5	RP11-481N16.1	27618	intergenic	2147	NA	9	15	0	1	0
3:80521338:A:G	rs2102704	3	80521338	G	A	0.3162	NA	NA	0.990441	rs72897474	5	RP11-481N16.1	29882	intergenic	2876	NA	9	15	0	1	0
3:80522613:A:G	rs4459854	3	80522613	G	A	0.3161	NA	NA	0.990441	rs72897474	5	RP11-481N16.1	31157	intergenic	2871	NA	9	15	0	1	0
3:80525164:A:T	rs6548700	3	80525164	T	A	0.3161	NA	NA	0.990441	rs72897474	5	RP11-481N16.1	33708	intergenic	0.339	6	9	15	0	1	0
3:80525700:A:G	rs996114	3	80525700	A	G	0.3161	NA	NA	0.990441	rs72897474	5	RP11-481N16.1	34244	intergenic	2913	7	9	15	0	0	0
3:80525965:C:T	rs1399553	3	80525965	C	T	0.3161	NA	NA	0.990441	rs72897474	5	RP11-481N16.1	34509	intergenic	18.11	NA	15	15	0	1	0
3:80527660:C:T	rs12633417	3	80527660	T	C	0.3163	NA	NA	0.990447	rs72897474	5	RP11-481N16.1	36204	intergenic	2871	7	15	15	0	1	0
3:80528103:A:T	rs11925062	3	80528103	A	T	0.3163	NA	NA	0.990679	rs72897474	5	RP11-481N16.1	36647	intergenic	0.331	7	15	15	0	1	0
3:80529990:A:G	rs4856619	3	80529990	G	A	0.3163	NA	NA	0.990681	rs72897474	5	RP11-481N16.1	38534	intergenic	4368	6	15	15	0	0	0
3:80530140:A:C	rs4856620	3	80530140	C	A	0.3163	NA	NA	0.990447	rs72897474	5	RP11-481N16.1	38684	intergenic	1692	7	15	15	0	1	0
3:80530528:A:G	rs9818592	3	80530528	G	A	0.3163	NA	NA	0.990679	rs72897474	5	RP11-481N16.1	39072	intergenic	1991	7	9	15	0	1	0
3:80534691:C:T	rs11928445	3	80534691	T	C	0.3163	NA	NA	0.990679	rs72897474	5	RP11-481N16.1	43235	intergenic	1882	6	15	15	0	1	0
3:80534727:C:T	rs7617004	3	80534727	T	C	0.3163	NA	NA	0.990447	rs72897474	5	RP11-481N16.1	43271	intergenic	6206	6	15	15	0	1	0
3:80535671:A:G	rs11916032	3	80535671	G	A	0.3163	NA	NA	0.990447	rs72897474	5	RP11-481N16.1	44215	intergenic	3.01	6	9	15	0	1	0
3:80536788:A:G	rs12630978	3	80536788	G	A	0.3163	NA	NA	0.990447	rs72897474	5	RP11-481N16.1	45332	intergenic	0.51	7	9	15	0	0	0
3:80537020:A:C	rs7645601	3	80537020	C	A	0.3163	NA	NA	0.990443	rs72897474	5	RP11-481N16.1	45564	intergenic	0.408	7	9	15	0	1	0
3:80537663:A:G	rs11127697	3	80537663	A	G	0.3163	NA	NA	0.990444	rs72897474	5	RP11-481N16.1	46207	intergenic	0.25	6	9	15	0	0	0
3:80537867:A:ATG	3:80537867:A:ATG	3	80537867	A	ATG	0.3163	NA	NA	0.990683	rs72897474	5	RP11-481N16.1	46411	intergenic	0.404	NA	9	15	0	0	0
3:80538140:A:G	rs1913637	3	80538140	A	G	0.3163	NA	NA	0.990444	rs72897474	5	RP11-481N16.1	46684	intergenic	1885	NA	9	15	0	1	0
3:80538229:C:T	rs1913636	3	80538229	T	C	0.3163	NA	NA	0.990444	rs72897474	5	RP11-481N16.1	46773	intergenic	2622	NA	9	15	0	1	0
3:80540538:A:C	rs9881481	3	80540538	A	C	0.3162	NA	NA	0.990908	rs72897474	5	RP11-481N16.1	49082	intergenic	0.825	6	9	15	0	1	0
3:80541785:A:C	rs7622431	3	80541785	A	C	0.3164	NA	NA	0.989983	rs72897474	5	RP11-481N16.1	50329	intergenic	3429	7	9	15	0	1	0
3:80541837:C:T	rs7634149	3	80541837	C	T	0.3164	NA	NA	0.989983	rs72897474	5	RP11-481N16.1	50381	intergenic	5108	6	9	15	0	1	0
3:80541929:A:T	rs7634254	3	80541929	A	T	0.3162	NA	NA	0.990908	rs72897474	5	RP11-481N16.1	50473	intergenic	3747	7	9	15	0	1	0
3:80542599:G:T	rs6792427	3	80542599	G	T	0.3162	NA	NA	0.989977	rs72897474	5	RP11-481N16.1	51143	intergenic	0.735	6	9	15	0	1	0
3:80542730:A:C	rs6779536	3	80542730	A	C	0.3203	NA	NA	0.986323	rs72897474	5	RP11-481N16.1	51274	intergenic	1563	7	9	15	0	0	0
3:80542732:A:C	rs6803734	3	80542732	C	A	0.3203	NA	NA	0.986323	rs72897474	5	RP11-481N16.1	51276	intergenic	0.776	7	9	15	0	0	0
3:80542741:A:T	rs6792540	3	80542741	A	T	0.3164	NA	NA	0.989983	rs72897474	5	RP11-481N16.1	51285	intergenic	1755	6	9	15	0	1	0
3:80542783:C:T	rs6792634	3	80542783	C	T	0.3164	NA	NA	0.989983	rs72897474	5	RP11-481N16.1	51327	intergenic	2624	7	9	15	0	1	0
3:80543103:C:G	rs1356030	3	80543103	G	C	0.3163	NA	NA	0.990214	rs72897474	5	RP11-481N16.1	51647	intergenic	0.878	6	9	15	0	1	0
3:80543320:A:C	rs1356029	3	80543320	A	C	0.316	NA	NA	0.990903	rs72897474	5	RP11-481N16.1	51864	intergenic	2143	NA	9	15	0	1	0
3:80543560:A:G	rs1113834	3	80543560	A	G	0.3164	NA	NA	0.989983	rs72897474	5	RP11-481N16.1	52104	intergenic	1688	7	9	15	0	1	0
3:80544383:A:C	rs1515003	3	80544383	A	C	0.3162	NA	NA	0.990908	rs72897474	5	RP11-481N16.1	52927	intergenic	0.556	NA	9	15	0	0	0
3:80544867:C:T	rs996190	3	80544867	C	T	0.3164	NA	NA	0.989983	rs72897474	5	RP11-481N16.1	53411	intergenic	0.448	NA	9	15	0	1	0
3:80545136:C:T	rs11918372	3	80545136	T	C	0.3164	NA	NA	0.989983	rs72897474	5	RP11-481N16.1	53680	intergenic	2031	7	5	15	0	0	0
3:80545791:C:T	rs7646688	3	80545791	C	T	0.3164	NA	NA	0.990214	rs72897474	5	RP11-481N16.1	54335	intergenic	2.67	7	7	15	0	1	0
3:80546028:A:AG	rs766412214	3	80546028	A	AG	0.3161	NA	NA	0.989743	rs72897474	5	RP11-481N16.1	54572	intergenic	0.974	NA	8	9	0	0	0
3:80546259:C:T	rs2372447	3	80546259	C	T	0.3164	NA	NA	0.990214	rs72897474	5	RP11-481N16.1	54803	intergenic	0.006	7	8	9	0	1	0
3:80546383:C:T	rs2372448	3	80546383	C	T	0.3164	NA	NA	0.987182	rs72897474	5	RP11-481N16.1	54927	intergenic	3073	5	8	9	0	1	0
3:80546521:C:T	rs13082472	3	80546521	C	T	0.3164	NA	NA	0.990214	rs72897474	5	RP11-481N16.1	55065	intergenic	0.312	6	8	9	0	1	0
3:80546587:C:T	rs13060044	3	80546587	T	C	0.3164	NA	NA	0.989983	rs72897474	5	RP11-481N16.1	55131	intergenic	0.419	6	8	9	0	1	0
3:80546612:C:T	rs13082652	3	80546612	C	T	0.3164	NA	NA	0.990214	rs72897474	5	RP11-481N16.1	55156	intergenic	0.455	7	8	15	0	1	0
3:80546841:A:ATG	rs35063702	3	80546841	ATG	A	0.3164	NA	NA	0.990224	rs72897474	5	RP11-481N16.1	55385	intergenic	5.66	NA	8	15	0	0	0
3:80547244:A:G	rs11914812	3	80547244	A	G	0.3164	NA	NA	0.989983	rs72897474	5	RP11-481N16.1	55788	intergenic	0.378	7	9	15	0	0	0
3:80547427:A:G	rs11915635	3	80547427	A	G	0.3164	NA	NA	0.989983	rs72897474	5	RP11-481N16.1	55971	intergenic	0.146	5	9	15	0	1	0
3:80547664:C:T	rs11919755	3	80547664	C	T	0.3164	NA	NA	0.989983	rs72897474	5	RP11-481N16.1	56208	intergenic	5519	7	9	15	0	0	0
3:80548069:A:G	rs12635325	3	80548069	G	A	0.3163	NA	NA	0.990676	rs72897474	5	RP11-481N16.1	56613	intergenic	1336	5	9	15	0	0	0
3:80548280:C:G	rs12630102	3	80548280	C	G	0.3164	NA	NA	0.990214	rs72897474	5	RP11-481N16.1	56824	intergenic	0.402	6	9	15	0	1	0
3:80548323:C:CAGA	3:80548323:C:CAGA	3	80548323	C	CAGA	0.3163	NA	NA	0.987145	rs72897474	5	RP11-481N16.1	56867	intergenic	1431	NA	9	15	0	0	0
3:80549304:A:G	rs1913634	3	80549304	A	G	0.3164	NA	NA	0.989983	rs72897474	5	RP11-481N16.1	57848	intergenic	0.651	NA	9	15	0	1	0
3:80551182:C:T	rs1971568	3	80551182	C	T	0.3164	NA	NA	0.989983	rs72897474	5	RP11-481N16.1	59726	intergenic	5404	6	9	15	0	0	0
3:80551354:A:G	rs11127699	3	80551354	A	G	0.3164	NA	NA	0.990214	rs72897474	5	RP11-481N16.1	59898	intergenic	0.413	7	9	15	0	1	0
3:80551476:A:C	rs11719208	3	80551476	C	A	0.3162	NA	NA	0.990908	rs72897474	5	RP11-481N16.1	60020	intergenic	2631	6	9	15	0	0	0
3:80551839:C:CT	3:80551839:C:CT	3	80551839	C	CT	0.3171	NA	NA	0.990417	rs72897474	5	RP11-481N16.1	60383	intergenic	3.49	NA	9	15	0	0	0
3:80552675:A:G	rs6548705	3	80552675	A	G	0.3164	NA	NA	0.989983	rs72897474	5	RP11-481N16.1	61219	intergenic	8048	7	15	15	0	1	0
3:80553533:C:T	rs8179889	3	80553533	C	T	0.3164	NA	NA	0.990214	rs72897474	5	RP11-481N16.1	62077	intergenic	2619	7	15	15	0	0	0
3:80553618:C:G	rs8180054	3	80553618	C	G	0.3163	NA	NA	0.989744	rs72897474	5	RP11-481N16.1	62162	intergenic	1263	7	15	15	0	0	0
3:80554601:G:GTTTT	rs550321957	3	80554601	GTTTT	G	0.326	NA	NA	0.960299	rs72897474	5	RP11-481N16.1	63145	intergenic	1203	NA	15	15	0	0	0
3:80554655:A:G	rs34826375	3	80554655	A	G	0.3163	NA	NA	0.990685	rs72897474	5	RP11-481N16.1	63199	intergenic	1855	6	15	15	0	0	0
3:80555211:C:T	rs11719113	3	80555211	C	T	0.3164	NA	NA	0.989978	rs72897474	5	RP11-481N16.1	63755	intergenic	5256	7	15	15	0	1	0
3:80555492:A:G	rs13081960	3	80555492	G	A	0.3164	NA	NA	0.990214	rs72897474	5	RP11-481N16.1	64036	intergenic	6197	6	15	15	0	1	0
3:80555739:A:T	rs7617061	3	80555739	A	T	0.3164	NA	NA	0.989983	rs72897474	5	RP11-481N16.1	64283	intergenic	0.192	6	15	15	0	1	0
3:80555993:A:T	rs7617324	3	80555993	A	T	0.3164	NA	NA	0.990214	rs72897474	5	RP11-481N16.1	64537	intergenic	10.27	6	15	15	0	1	0
3:80556321:C:T	rs7619779	3	80556321	C	T	0.3164	NA	NA	0.990214	rs72897474	5	RP11-481N16.1	64865	intergenic	0.516	5	9	15	0	0	0
3:80556398:A:C	rs7630175	3	80556398	C	A	0.3164	NA	NA	0.989983	rs72897474	5	RP11-481N16.1	64942	intergenic	1699	5	9	15	0	1	0
3:80556552:A:T	rs7619973	3	80556552	A	T	0.3164	NA	NA	0.990214	rs72897474	5	RP11-481N16.1	65096	intergenic	0.186	6	5	15	0	1	0
3:80557195:C:T	rs1913635	3	80557195	C	T	0.3164	NA	NA	0.989983	rs72897474	5	RP11-481N16.1	65739	intergenic	2934	6	5	15	0	1	0
3:80557350:C:CA	rs34003621	3	80557350	CA	C	0.3141	NA	NA	0.988003	rs72897474	5	RP11-481N16.1	65894	intergenic	0.465	NA	5	15	0	0	0
3:80557390:C:T	rs7426726	3	80557390	T	C	0.3163	NA	NA	0.990676	rs72897474	5	RP11-481N16.1	65934	intergenic	0.946	6	5	15	0	1	0
3:80557392:G:T	rs7428842	3	80557392	G	T	0.3127	NA	NA	0.986728	rs72897474	5	RP11-481N16.1	65936	intergenic	0.698	6	5	15	0	0	0
3:80558038:A:G	rs13095177	3	80558038	G	A	0.3163	NA	NA	0.990676	rs72897474	5	RP11-481N16.1	66582	intergenic	2797	7	5	15	0	1	0
3:80558294:A:G	rs11928688	3	80558294	G	A	0.3164	NA	NA	0.989982	rs72897474	5	RP11-481N16.1	66838	intergenic	8.43	6	5	15	0	1	0
3:80558382:A:G	rs11921862	3	80558382	A	G	0.3164	NA	NA	0.989983	rs72897474	5	RP11-481N16.1	66926	intergenic	0.184	7	5	15	0	1	0
3:80558545:C:T	rs11921869	3	80558545	T	C	0.3164	NA	NA	0.989983	rs72897474	5	RP11-481N16.1	67089	intergenic	0.493	6	5	15	0	1	0
3:80558786:A:T	rs13080690	3	80558786	A	T	0.3163	NA	NA	0.990676	rs72897474	5	RP11-481N16.1	67330	intergenic	0.968	6	5	15	0	1	0
3:80558979:C:CTGAAG	3:80558979:C:CTGAAG	3	80558979	C	CTGAAG	0.3165	NA	NA	0.989763	rs72897474	5	RP11-481N16.1	67523	intergenic	2726	NA	5	15	0	0	0
3:80559586:G:T	rs6548706	3	80559586	G	T	0.3164	NA	NA	0.990214	rs72897474	5	RP11-481N16.1	68130	intergenic	3279	6	5	15	0	1	0
3:80559627:C:T	rs6548707	3	80559627	C	T	0.3164	NA	NA	0.990214	rs72897474	5	RP11-481N16.1	68171	intergenic	3983	7	5	15	0	1	0
3:80559831:A:G	rs6548708	3	80559831	A	G	0.3164	NA	NA	0.990214	rs72897474	5	RP11-481N16.1	68375	intergenic	5712	6	5	15	0	0	0
3:80560408:A:G	rs6548709	3	80560408	G	A	0.3165	NA	NA	0.98998	rs72897474	5	RP11-481N16.1	68952	intergenic	3088	6	5	15	0	0	0
3:80560525:A:G	rs6780379	3	80560525	G	A	0.3164	NA	NA	0.989983	rs72897474	5	RP11-481N16.1	69069	intergenic	1475	6	5	15	0	0	0
3:80561808:C:G	rs1399554	3	80561808	G	C	0.3164	NA	NA	0.989983	rs72897474	5	RP11-481N16.1	70352	intergenic	0.144	7	5	15	0	1	0
3:80563194:A:G	rs1406784	3	80563194	G	A	0.3164	NA	NA	0.990214	rs72897474	5	RP11-481N16.1	71738	intergenic	0.241	6	5	15	0	0	0
3:80563220:C:T	rs2372660	3	80563220	C	T	0.3164	NA	NA	0.989983	rs72897474	5	RP11-481N16.1	71764	intergenic	3403	NA	5	15	0	1	0
3:80564115:A:G	rs1399555	3	80564115	A	G	0.3164	NA	NA	0.989983	rs72897474	5	RP11-481N16.1	72659	intergenic	0.961	6	5	15	0	1	0
3:80564338:A:C	rs1399556	3	80564338	A	C	0.3164	NA	NA	0.989983	rs72897474	5	RP11-481N16.1	72882	intergenic	3161	6	5	15	0	0	0
3:80564739:C:T	rs4856622	3	80564739	C	T	0.3164	NA	NA	0.989983	rs72897474	5	RP11-481N16.1	73283	intergenic	0.915	6	5	15	0	1	0
3:80564750:A:G	rs13094169	3	80564750	G	A	0.3164	NA	NA	0.989983	rs72897474	5	RP11-481N16.1	73294	intergenic	2639	6	5	15	0	1	0
3:80564842:A:G	rs13094364	3	80564842	G	A	0.3162	NA	NA	0.990908	rs72897474	5	RP11-481N16.1	73386	intergenic	0.692	6	5	15	0	1	0
3:80565198:A:T	rs1515004	3	80565198	T	A	0.3164	NA	NA	0.990214	rs72897474	5	RP11-481N16.1	73742	intergenic	2639	7	5	15	0	1	0
3:80566163:C:T	rs1960718	3	80566163	C	T	0.3164	NA	NA	0.989983	rs72897474	5	RP11-481N16.1	74707	intergenic	1557	5	9	15	0	1	0
3:80567282:A:C	rs925725	3	80567282	A	C	0.3164	NA	NA	0.989983	rs72897474	5	RP11-481N16.1	75826	intergenic	0.484	7	9	15	0	1	0
3:80567376:C:T	rs925726	3	80567376	C	T	0.3163	NA	NA	0.990676	rs72897474	5	RP11-481N16.1	75920	intergenic	4.74	7	9	15	0	1	0
3:80567815:C:T	rs2372659	3	80567815	T	C	0.3164	NA	NA	0.990214	rs72897474	5	RP11-481N16.1	76359	intergenic	0.904	NA	9	15	0	1	0
3:80569057:A:G	rs1356031	3	80569057	G	A	0.3162	NA	NA	0.990908	rs72897474	5	RP11-481N16.1	77601	intergenic	0.584	5	9	15	0	1	0
3:80569120:C:T	rs1356032	3	80569120	C	T	0.3162	NA	NA	0.990908	rs72897474	5	RP11-481N16.1	77664	intergenic	0.768	7	9	15	0	1	0
3:80569220:A:G	rs1356033	3	80569220	A	G	0.3162	NA	NA	0.990908	rs72897474	5	RP11-481N16.1	77764	intergenic	2276	7	9	15	0	1	0
3:80569644:G:T	rs1320905	3	80569644	G	T	0.3162	NA	NA	0.990908	rs72897474	5	RP11-481N16.1	78188	intergenic	2852	7	9	15	0	1	0
3:80569715:A:T	rs1320906	3	80569715	T	A	0.3163	NA	NA	0.990676	rs72897474	5	RP11-481N16.1	78259	intergenic	4586	6	9	15	0	1	0
3:80569813:A:G	rs1320907	3	80569813	A	G	0.3163	NA	NA	0.990676	rs72897474	5	RP11-481N16.1	78357	intergenic	2482	7	9	15	0	1	0
3:80570169:A:AAAAACAG	rs771554492	3	80570169	A	AAAAACAG	0.3164	NA	NA	0.989985	rs72897474	5	RP11-481N16.1	78713	intergenic	1136	NA	9	15	0	0	0
3:80570619:A:G	rs925727	3	80570619	A	G	0.316	NA	NA	0.990659	rs72897474	5	RP11-481N16.1	79163	intergenic	1203	6	15	15	0	1	0
3:80570649:C:T	rs925728	3	80570649	T	C	0.3172	NA	NA	0.987377	rs72897474	5	RP11-481N16.1	79193	intergenic	2585	6	15	15	0	1	0
3:80570653:A:T	rs925729	3	80570653	A	T	0.3174	NA	NA	0.987374	rs72897474	5	RP11-481N16.1	79197	intergenic	0.872	6	15	15	0	1	0
3:80570835:A:G	rs925730	3	80570835	A	G	0.3165	NA	NA	0.989982	rs72897474	5	RP11-481N16.1	79379	intergenic	2278	6	15	15	0	1	0
3:80570997:A:G	rs1406780	3	80570997	A	G	0.3164	NA	NA	0.989983	rs72897474	5	RP11-481N16.1	79541	intergenic	2344	7	15	15	0	0	0
3:80571392:C:G	rs6775599	3	80571392	G	C	0.3163	NA	NA	0.990676	rs72897474	5	RP11-481N16.1	79936	intergenic	0.742	7	15	15	0	0	0
3:80571946:C:T	rs13084778	3	80571946	C	T	0.3163	NA	NA	0.990676	rs72897474	5	RP11-481N16.1	80490	intergenic	8461	7	9	15	0	0	0
3:80572574:G:T	rs1399557	3	80572574	T	G	0.3163	NA	NA	0.990676	rs72897474	5	RP11-481N16.1	81118	intergenic	0.408	7	9	15	0	1	0
3:80573814:A:G	rs1356035	3	80573814	A	G	0.3164	NA	NA	0.989983	rs72897474	5	RP11-481N16.1	82358	intergenic	3172	6	15	15	0	1	0
3:80573964:C:T	rs2037092	3	80573964	C	T	0.3162	NA	NA	0.990908	rs72897474	5	RP11-481N16.1	82508	intergenic	5348	6	15	15	0	1	0
3:80574143:A:T	rs2037093	3	80574143	A	T	0.3164	NA	NA	0.990214	rs72897474	5	RP11-481N16.1	82687	intergenic	2305	7	15	15	0	1	0
3:80574242:C:T	rs7631127	3	80574242	T	C	0.3164	NA	NA	0.989983	rs72897474	5	RP11-481N16.1	82786	intergenic	3567	5	15	15	0	1	0
3:80574981:G:T	rs7631989	3	80574981	T	G	0.3164	NA	NA	0.989983	rs72897474	5	RP11-481N16.1	83525	intergenic	0.232	5	7	15	0	1	0
3:80575616:G:T	rs991333	3	80575616	G	T	0.3162	NA	NA	0.990908	rs72897474	5	RP11-481N16.1	84160	intergenic	3051	5	9	15	0	0	0
3:80576523:C:T	rs2138112	3	80576523	C	T	0.3163	NA	NA	0.990676	rs72897474	5	RP11-481N16.1	85067	intergenic	0.735	7	9	15	0	1	0
3:80577006:C:T	rs6548710	3	80577006	T	C	0.3164	NA	NA	0.989983	rs72897474	5	RP11-481N16.1	85550	intergenic	0.999	6	9	15	0	1	0
3:80578398:C:G	rs951979	3	80578398	C	G	0.3164	NA	NA	0.990214	rs72897474	5	RP11-481N16.1	86942	intergenic	0.842	6	9	15	0	1	0
3:80578514:C:G	rs951978	3	80578514	C	G	0.3164	NA	NA	0.989983	rs72897474	5	RP11-481N16.1	87058	intergenic	8585	6	9	15	0	1	0
3:80578941:A:T	rs2372658	3	80578941	T	A	0.3163	NA	NA	0.990913	rs72897474	5	RP11-481N16.1	87485	intergenic	3219	6	9	15	0	0	0
3:80578945:T:TCC	rs3078300	3	80578945	TCC	T	0.3137	NA	NA	0.995245	rs72897474	5	RP11-481N16.1	87489	intergenic	1.13	NA	9	15	0	0	0
3:80579175:A:G	rs1813653	3	80579175	G	A	0.3163	NA	NA	0.990676	rs72897474	5	RP11-481N16.1	87719	intergenic	2513	6	9	15	0	1	0
3:80579206:C:T	rs1960813	3	80579206	C	T	0.3162	NA	NA	0.990908	rs72897474	5	RP11-481N16.1	87750	intergenic	2998	7	9	15	0	1	0
3:80580905:A:G	rs13084667	3	80580905	A	G	0.3164	NA	NA	0.990214	rs72897474	5	RP11-481N16.1	89449	intergenic	2961	6	9	15	0	1	0
3:80581093:C:T	rs6789243	3	80581093	T	C	0.3164	NA	NA	0.990214	rs72897474	5	RP11-481N16.1	89637	intergenic	0.98	7	9	15	0	0	0
3:80581579:C:T	rs9682525	3	80581579	C	T	0.3162	NA	NA	0.990676	rs72897474	5	RP11-481N16.1	90123	intergenic	2717	6	15	15	0	1	0
3:80581713:A:C	rs9874186	3	80581713	C	A	0.3136	NA	NA	0.990323	rs72897474	5	RP11-481N16.1	90257	intergenic	0.409	7	9	15	0	0	0
3:80581714:A:T	rs12638230	3	80581714	T	A	0.3137	NA	NA	0.990323	rs72897474	5	RP11-481N16.1	90258	intergenic	3012	7	9	15	0	0	0
3:80581756:A:G	rs1914056	3	80581756	G	A	0.3162	NA	NA	0.990675	rs72897474	5	RP11-481N16.1	90300	intergenic	3177	NA	9	15	0	1	0
3:80581780:A:C	rs1914055	3	80581780	A	C	0.3164	NA	NA	0.98998	rs72897474	5	RP11-481N16.1	90324	intergenic	1228	NA	9	15	0	1	0
3:80582070:C:T	rs6548711	3	80582070	C	T	0.3162	NA	NA	0.990908	rs72897474	5	RP11-481N16.1	90614	intergenic	0.367	7	9	15	0	1	0
3:80582413:A:C	rs2372657	3	80582413	A	C	0.3163	NA	NA	0.990214	rs72897474	5	RP11-481N16.1	90957	intergenic	1906	NA	7	15	0	1	0
3:80582446:C:T	rs2372656	3	80582446	C	T	0.3162	NA	NA	0.990908	rs72897474	5	RP11-481N16.1	90990	intergenic	0.662	NA	7	15	0	1	0
3:80582981:C:T	rs1320909	3	80582981	T	C	0.3164	NA	NA	0.989982	rs72897474	5	RP11-481N16.1	91525	intergenic	11.74	NA	7	15	0	1	0
3:80583607:G:GA	rs11394619	3	80583607	GA	G	0.3163	NA	NA	0.989746	rs72897474	5	RP11-481N16.1	92151	intergenic	1257	NA	7	15	0	0	0
3:80583738:G:T	rs13060063	3	80583738	T	G	0.3166	NA	NA	0.990925	rs72897474	5	RP11-481N16.1	92282	intergenic	3491	7	7	15	0	1	0
3:80584135:G:T	rs1546592	3	80584135	G	T	0.3165	NA	NA	0.991621	rs72897474	5	RP11-481N16.1	92679	intergenic	0.596	6	9	15	0	0	0
3:80584209:T:TAAC	rs201278674	3	80584209	T	TAAC	0.3164	NA	NA	0.99022	rs72897474	5	RP11-481N16.1	92753	intergenic	0.166	NA	9	15	0	0	0
3:80584399:A:C	rs4856623	3	80584399	C	A	0.3166	NA	NA	0.990925	rs72897474	5	RP11-481N16.1	92943	intergenic	4501	6	9	15	0	1	0
3:80584747:C:G	rs1516584	3	80584747	C	G	0.3166	NA	NA	0.990925	rs72897474	5	RP11-481N16.1	93291	intergenic	1.33	5	9	15	0	0	0
3:80585039:A:T	rs1516582	3	80585039	A	T	0.3166	NA	NA	0.990925	rs72897474	5	RP11-481N16.1	93583	intergenic	0.691	7	9	15	0	1	0
3:80585455:A:G	rs7649366	3	80585455	A	G	0.3166	NA	NA	0.990925	rs72897474	5	RP11-481N16.1	93999	intergenic	1.08	7	9	15	0	0	0
3:80586151:A:G	rs9682897	3	80586151	G	A	0.3165	NA	NA	0.991618	rs72897474	5	RP11-481N16.1	94695	intergenic	0.101	6	9	15	0	1	0
3:80587243:A:G	rs7611271	3	80587243	A	G	0.3165	NA	NA	0.991386	rs72897474	5	RP11-481N16.1	95787	intergenic	1916	7	9	15	0	1	0
3:80587267:A:T	rs7622832	3	80587267	A	T	0.3163	NA	NA	0.991382	rs72897474	5	RP11-481N16.1	95811	intergenic	2954	6	9	15	0	1	0
3:80588844:A:G	rs6773694	3	80588844	G	A	0.316	NA	NA	0.992079	rs72897474	5	RP11-481N16.1	97388	intergenic	2086	7	9	15	0	1	0
3:80590436:A:C	rs2138113	3	80590436	C	A	0.3158	NA	NA	0.992079	rs72897474	5	RP11-481N16.1	98980	intergenic	1262	7	9	15	0	0	0
3:80590915:C:T	rs55683834	3	80590915	T	C	0.3175	NA	NA	0.985694	rs72897474	5	RP11-481N16.1	99459	intergenic	1045	6	9	15	0	0	0
3:80590919:C:T	rs61360527	3	80590919	T	C	0.3191	NA	NA	0.982633	rs72897474	5	RP11-481N16.1	99463	intergenic	1006	6	9	15	0	0	0
3:80591000:A:T	rs10865585	3	80591000	A	T	0.3158	NA	NA	0.991847	rs72897474	5	RP11-481N16.1	99544	intergenic	3388	7	9	15	0	1	0
3:80591197:A:G	rs10865586	3	80591197	G	A	0.3149	NA	NA	0.990639	rs72897474	5	RP11-481N16.1	99741	intergenic	6445	7	9	15	0	0	0
3:80591228:C:T	rs10865587	3	80591228	T	C	0.3158	NA	NA	0.991847	rs72897474	5	RP11-481N16.1	99772	intergenic	6077	6	9	15	0	1	0
3:80591500:C:G	rs1320912	3	80591500	G	C	0.3156	NA	NA	0.991604	rs72897474	5	RP11-481N16.1	100044	intergenic	0.604	7	9	15	0	1	0
3:80591552:C:T	rs1320911	3	80591552	C	T	0.3158	NA	NA	0.991847	rs72897474	5	RP11-481N16.1	100096	intergenic	0.994	NA	9	15	0	1	0
3:80592064:C:T	rs1546593	3	80592064	C	T	0.3156	NA	NA	0.991847	rs72897474	5	RP11-481N16.1	100608	intergenic	1402	6	9	15	0	1	0
3:80592690:C:T	rs6548712	3	80592690	T	C	0.3156	NA	NA	0.991847	rs72897474	5	RP11-481N16.1	101234	intergenic	1008	5	9	15	0	1	0
3:80592960:A:AT	3:80592960:A:AT	3	80592960	A	AT	0.3139	NA	NA	0.990127	rs72897474	5	RP11-481N16.1	101504	intergenic	3376	NA	9	15	0	0	0
3:80592962:A:AT	3:80592962:A:AT	3	80592962	A	AT	0.3139	NA	NA	0.990127	rs72897474	5	RP11-481N16.1	101506	intergenic	2919	NA	9	15	0	0	0
3:80593229:C:T	rs1516581	3	80593229	C	T	0.3156	NA	NA	0.991847	rs72897474	5	RP11-481N16.1	101773	intergenic	3095	NA	9	15	0	1	0
3:80593568:C:CAT	rs34357251	3	80593568	CAT	C	0.3157	NA	NA	0.991374	rs72897474	5	RP11-481N16.1	102112	intergenic	4316	NA	9	15	0	0	0
3:80593827:A:AC	rs201222843	3	80593827	AC	A	0.3183	NA	NA	0.983186	rs72897474	5	RP11-481N16.1	102371	intergenic	1467	NA	9	15	0	0	0
3:80593828:A:AC	rs576397011	3	80593828	AC	A	0.3183	NA	NA	0.983186	rs72897474	5	RP11-481N16.1	102372	intergenic	1027	NA	9	15	0	0	0
3:80593829:A:AC	rs200171570	3	80593829	AC	A	0.3183	NA	NA	0.983186	rs72897474	5	RP11-481N16.1	102373	intergenic	0.454	NA	9	15	0	0	0
3:80594724:A:C	rs6794419	3	80594724	C	A	0.3156	NA	NA	0.992079	rs72897474	5	RP11-481N16.1	103268	intergenic	2.41	6	9	15	0	1	0
3:80595862:C:T	rs4417827	3	80595862	T	C	0.3158	NA	NA	0.991153	rs72897474	5	RP11-481N16.1	104406	intergenic	1753	NA	9	15	0	1	0
3:80596593:A:G	rs6548713	3	80596593	A	G	0.3155	NA	NA	0.99184	rs72897474	5	RP11-481N16.1	105137	intergenic	0.116	7	9	15	0	0	0
3:80596889:C:T	rs6548714	3	80596889	T	C	0.3158	NA	NA	0.991153	rs72897474	5	RP11-481N16.1	105433	intergenic	2073	6	9	15	0	1	0
3:80597108:A:G	rs6548715	3	80597108	A	G	0.3158	NA	NA	0.990919	rs72897474	5	RP11-481N16.1	105652	intergenic	0.091	7	9	15	0	1	0
3:80597507:A:G	rs7626170	3	80597507	A	G	0.3156	NA	NA	0.991847	rs72897474	5	RP11-481N16.1	106051	intergenic	2768	7	9	15	0	1	0
3:80598101:A:G	rs2037094	3	80598101	G	A	0.3156	NA	NA	0.991847	rs72897474	5	RP11-481N16.1	106645	intergenic	4668	NA	7	15	0	1	0
3:80598114:A:G	rs2372655	3	80598114	G	A	0.3156	NA	NA	0.991847	rs72897474	5	RP11-481N16.1	106658	intergenic	3033	NA	7	15	0	1	0
3:80598175:C:T	rs2372654	3	80598175	C	T	0.3156	NA	NA	0.991847	rs72897474	5	RP11-481N16.1	106719	intergenic	0.366	NA	7	15	0	1	0
3:80598429:G:T	rs2049778	3	80598429	G	T	0.3156	NA	NA	0.991847	rs72897474	5	RP11-481N16.1	106973	intergenic	1976	5	5	15	0	0	0
3:80599924:A:C	rs2176029	3	80599924	C	A	0.3159	NA	NA	0.991833	rs72897474	5	RP11-481N16.1	108468	intergenic	13.91	NA	5	15	0	0	0
3:80600837:C:T	rs13078405	3	80600837	C	T	0.3141	NA	NA	0.999531	rs72897474	5	RP11-481N16.1	109381	intergenic	0.983	6	5	15	0	1	0
3:80600966:A:T	rs7630983	3	80600966	A	T	0.3143	NA	NA	0.998593	rs72897474	5	RP11-481N16.1	109510	intergenic	2295	6	5	15	0	1	0
3:80601016:A:T	rs7630997	3	80601016	A	T	0.3143	NA	NA	0.998593	rs72897474	5	RP11-481N16.1	109560	intergenic	7238	6	5	15	0	1	0
3:80601282:C:T	rs7621792	3	80601282	T	C	0.3143	NA	NA	0.998593	rs72897474	5	RP11-481N16.1	109826	intergenic	0.019	6	5	15	0	0	0
3:80601313:C:T	rs7633466	3	80601313	C	T	0.3141	NA	NA	0.999296	rs72897474	5	RP11-481N16.1	109857	intergenic	0.376	7	5	15	0	1	0
3:80602577:A:T	rs6548716	3	80602577	A	T	0.3141	NA	NA	0.999531	rs72897474	5	RP11-481N16.1	111121	intergenic	1863	3a	5	15	0	1	0
3:80604703:A:G	rs1516585	3	80604703	A	G	0.3142	NA	NA	0.999296	rs72897474	5	RP11-481N16.1	113247	intergenic	3758	NA	5	15	0	0	0
3:80605061:G:T	rs11918331	3	80605061	T	G	0.3145	NA	NA	0.999297	rs72897474	5	RP11-481N16.1	113605	intergenic	0.218	6	5	15	0	0	0
3:80606777:C:T	rs6548717	3	80606777	T	C	0.3143	NA	NA	0.998827	rs72897474	5	RP11-481N16.1	115321	intergenic	1574	6	9	15	0	0	0
3:80607706:C:T	rs11127703	3	80607706	T	C	0.3143	NA	NA	0.998827	rs72897474	5	RP11-481N16.1	116250	intergenic	0.038	7	9	15	0	1	0
3:80610579:C:T	rs1575035	3	80610579	C	T	0.3142	NA	NA	0.999531	rs72897474	5	RP11-481N16.1	119123	intergenic	1355	7	9	15	0	1	0
3:80613788:C:T	rs13072286	3	80613788	T	C	0.314	NA	NA	0.999531	rs72897474	5	RP11-481N16.1	122332	intergenic	12.05	3a	15	15	0	1	0
3:80613815:A:G	rs13072280	3	80613815	G	A	0.3142	NA	NA	0.999296	rs72897474	5	RP11-481N16.1	122359	intergenic	14.61	3a	15	15	0	1	0
3:80614878:A:T	rs2888381	3	80614878	T	A	0.3142	NA	NA	0.999296	rs72897474	5	RP11-481N16.1	123422	intergenic	6532	6	9	15	0	1	0
3:80615790:G:T	rs4380378	3	80615790	T	G	0.3142	NA	NA	0.999062	rs72897474	5	RP11-481N16.1	124334	intergenic	3952	NA	9	15	0	1	0
3:80617086:A:G	rs11705849	3	80617086	A	G	0.3142	NA	NA	0.999531	rs72897474	5	RP11-481N16.1	125630	intergenic	3948	6	15	15	0	1	0
3:80617241:A:G	rs13059832	3	80617241	A	G	0.3142	NA	NA	0.999296	rs72897474	5	RP11-481N16.1	125785	intergenic	1268	6	15	15	0	1	0
3:80620398:A:G	rs6548718	3	80620398	G	A	0.3141	NA	NA	0.999061	rs72897474	5	RP11-481N16.1	128942	intergenic	2323	6	9	15	0	0	0
3:80620854:G:T	rs9830390	3	80620854	T	G	0.314	NA	NA	0.99953	rs72897474	5	RP11-481N16.1	129398	intergenic	0.157	6	9	15	0	1	0
3:80622158:A:T	rs4856624	3	80622158	T	A	0.314	NA	NA	0.999296	rs72897474	5	RP11-481N16.1	130702	intergenic	4032	7	15	15	0	0	0
3:80622589:C:T	rs1370204	3	80622589	C	T	0.314	NA	NA	0.999296	rs72897474	5	RP11-481N16.1	131133	intergenic	2464	7	9	15	0	1	0
3:80623763:C:T	rs7642397	3	80623763	T	C	0.3139	NA	NA	0.99953	rs72897474	5	RP11-481N16.1	132307	intergenic	1.34	6	9	15	0	0	0
3:80624294:C:T	rs2056165	3	80624294	T	C	0.3135	NA	NA	0.99953	rs72897474	5	RP11-481N16.1	132838	intergenic	0.527	NA	9	15	0	1	0
3:80624298:A:G	rs2056164	3	80624298	G	A	0.3137	NA	NA	0.999295	rs72897474	5	RP11-481N16.1	132842	intergenic	0.288	NA	9	15	0	1	0
3:80624922:C:T	rs1437041	3	80624922	C	T	0.3137	NA	NA	0.99953	rs72897474	5	RP11-481N16.1	133466	intergenic	0.404	7	9	15	0	0	0
3:80626861:C:T	rs1473950	3	80626861	T	C	0.3138	NA	NA	0.999295	rs72897474	5	RP11-481N16.1	135405	intergenic	2.38	6	15	15	0	1	0
3:80627057:C:T	rs7652186	3	80627057	T	C	0.3138	NA	NA	0.99953	rs72897474	5	RP11-481N16.1	135601	intergenic	1097	5	15	15	0	1	0
3:80627094:A:T	rs7629927	3	80627094	T	A	0.3138	NA	NA	0.99953	rs72897474	5	RP11-481N16.1	135638	intergenic	0.144	5	15	15	0	1	0
3:80630259:C:T	rs6548719	3	80630259	T	C	0.3138	NA	NA	0.999295	rs72897474	5	RP11-481N16.1	138803	intergenic	1533	7	7	15	0	1	0
3:80635009:G:GA	3:80635009:G:GA	3	80635009	G	GA	0.3084	NA	NA	0.991108	rs72897474	5	RP11-481N16.1	143553	intergenic	4041	NA	9	15	0	0	0
3:80636768:A:C	rs11127704	3	80636768	A	C	0.3138	NA	NA	0.999295	rs72897474	5	RP11-481N16.1	145312	intergenic	2484	6	9	15	0	1	0
3:80638937:C:T	rs4274709	3	80638937	T	C	0.3143	NA	NA	0.999532	rs72897474	5	RP11-481N16.1	147481	intergenic	0.545	NA	9	15	0	0	0
3:80639732:C:CA	3:80639732:C:CA	3	80639732	C	CA	0.3136	NA	NA	0.997891	rs72897474	5	RP11-481N16.1	148276	intergenic	1242	NA	9	15	0	0	0
3:80640501:A:G	rs2031053	3	80640501	A	G	0.3138	NA	NA	0.99953	rs72897474	5	RP11-481N16.1	149045	intergenic	1347	6	9	15	0	1	0
3:80640609:C:T	rs2031054	3	80640609	C	T	0.3138	NA	NA	0.99953	rs72897474	5	RP11-481N16.1	149153	intergenic	1486	7	9	15	0	1	0
3:80642101:C:T	rs1036479	3	80642101	T	C	0.3138	NA	NA	0.999295	rs72897474	5	RP11-481N16.1	150645	intergenic	1924	NA	15	15	0	0	0
3:80643757:C:T	rs6794928	3	80643757	C	T	0.3138	NA	NA	0.99953	rs72897474	5	RP11-481N16.1	152301	intergenic	1696	6	15	15	0	1	0
3:80645287:C:T	rs7633422	3	80645287	T	C	0.3138	NA	NA	0.999295	rs72897474	5	RP11-481N16.1	153831	intergenic	1022	7	15	15	0	1	0
3:80645756:A:T	rs7611746	3	80645756	T	A	0.3138	NA	NA	0.999295	rs72897474	5	RP11-481N16.1	154300	intergenic	0.991	7	15	15	0	1	0
3:80646937:A:G	rs6767988	3	80646937	G	A	0.3138	NA	NA	0.99953	rs72897474	5	RP11-481N16.1	155481	intergenic	3999	6	15	15	0	1	0
3:80647035:C:G	rs6792629	3	80647035	G	C	0.3144	NA	NA	0.999297	rs72897474	5	RP11-481N16.1	155579	intergenic	1864	7	9	15	0	0	0
3:80647409:C:T	rs6807975	3	80647409	C	T	0.3156	NA	NA	0.993195	rs72897474	5	RP11-481N16.1	155953	intergenic	0.123	7	9	15	0	1	0
3:80651599:G:GAGGA	3:80651599:G:GAGGA	3	80651599	G	GAGGA	0.3524	NA	NA	0.84131	rs72897474	5	RP11-47P18.1	158593	intergenic	3037	NA	9	15	0	0	0
3:80652340:A:T	rs7616612	3	80652340	T	A	0.3137	NA	NA	0.999295	rs72897474	5	RP11-47P18.1	157852	intergenic	1314	5	9	15	0	1	0
3:80652946:C:T	rs35708031	3	80652946	T	C	0.3137	NA	NA	0.999295	rs72897474	5	RP11-47P18.1	157246	intergenic	0.164	7	9	15	0	1	0
3:80654883:G:T	rs2138110	3	80654883	G	T	0.3137	NA	NA	0.99953	rs72897474	5	RP11-47P18.1	155309	intergenic	8.17	6	14	15	0	0	0
3:80654996:A:T	rs2138111	3	80654996	A	T	0.3137	NA	NA	0.99953	rs72897474	5	RP11-47P18.1	155196	intergenic	6.23	7	14	15	0	1	0
3:80656794:A:G	rs1996224	3	80656794	A	G	0.3137	NA	NA	0.999295	rs72897474	5	RP11-47P18.1	153398	intergenic	1577	7	5	15	0	1	0
3:80663852:A:T	rs13066372	3	80663852	A	T	0.2915	NA	NA	0.903217	rs72897474	5	RP11-47P18.1	146340	intergenic	0.632	6	5	15	0	1	0
3:80664113:T:TTATAA	rs147108977	3	80664113	TTATAA	T	0.314	NA	NA	0.998595	rs72897474	5	RP11-47P18.1	146079	intergenic	1213	NA	5	15	0	0	0
3:80665954:C:T	rs1437046	3	80665954	T	C	0.3139	NA	NA	1	rs72897474	5	RP11-47P18.1	144238	intergenic	4204	7	5	15	0	1	0
3:80667705:C:T	rs1320910	3	80667705	T	C	0.3139	NA	NA	1	rs72897474	5	RP11-47P18.1	142487	intergenic	13.89	NA	7	15	0	1	0
3:80668690:A:C	rs4270470	3	80668690	A	C	0.3139	NA	NA	1	rs72897474	5	RP11-47P18.1	141502	intergenic	1144	NA	7	15	0	1	0
3:80669395:C:T	rs7614777	3	80669395	T	C	0.3139	NA	NA	1	rs72897474	5	RP11-47P18.1	140797	intergenic	0.02	7	9	15	0	1	0
3:80670963:A:G	rs72897474	3	80670963	G	A	0.3143	2.012e-10	NA	1	rs72897474	5	RP11-47P18.1	139229	intergenic	0.999	6	9	15	0	0	0
3:80671440:A:G	rs6798969	3	80671440	G	A	0.3138	NA	NA	0.99953	rs72897474	5	RP11-47P18.1	138752	intergenic	2415	7	9	15	0	1	0
3:80672102:C:T	rs12629220	3	80672102	T	C	0.3139	NA	NA	1	rs72897474	5	RP11-47P18.1	138090	intergenic	0.684	7	9	15	0	1	0
3:80673295:A:G	rs609087	3	80673295	G	A	0.3138	NA	NA	0.99953	rs72897474	5	RP11-47P18.1	136897	intergenic	22.2	NA	15	15	0	1	0
3:80674387:A:C	rs521796	3	80674387	A	C	0.314	NA	NA	1	rs72897474	5	RP11-47P18.1	135805	intergenic	1002	NA	9	15	0	0	0
3:80675741:C:T	rs704464	3	80675741	T	C	0.3139	NA	NA	1	rs72897474	5	RP11-47P18.1	134451	intergenic	3033	NA	9	15	0	0	0
3:80677375:A:G	rs588001	3	80677375	A	G	0.3137	NA	NA	0.99906	rs72897474	5	RP11-47P18.1	132817	intergenic	3874	NA	9	15	0	1	0
3:80680042:A:G	rs478263	3	80680042	G	A	0.3139	NA	NA	0.99953	rs72897474	5	RP11-47P18.1	130150	intergenic	1732	NA	15	15	0	1	0
3:80681027:C:T	rs534622	3	80681027	T	C	0.314	NA	NA	1	rs72897474	5	RP11-47P18.1	129165	intergenic	0.134	NA	9	15	0	1	0
3:80683010:A:G	rs551315	3	80683010	G	A	0.3139	NA	NA	0.99953	rs72897474	5	RP11-47P18.1	127182	intergenic	2951	NA	9	15	0	1	0
3:80687528:A:G	rs638747	3	80687528	G	A	0.3139	NA	NA	0.99953	rs72897474	5	RP11-47P18.1	122664	intergenic	4189	7	9	15	0	1	0
3:80692353:C:CAT	rs3049877	3	80692353	CAT	C	0.3131	NA	NA	0.998823	rs72897474	5	RP11-47P18.1	117839	intergenic	0.851	NA	9	15	0	0	0
3:80692678:C:T	rs878245	3	80692678	C	T	0.3138	NA	NA	0.99953	rs72897474	5	RP11-47P18.1	117514	intergenic	0.986	4	7	15	0	0	0
3:80693451:C:T	rs641490	3	80693451	T	C	0.3138	NA	NA	1	rs72897474	5	RP11-47P18.1	116741	intergenic	0.74	NA	9	15	0	0	0
3:80694603:G:T	rs554958	3	80694603	T	G	0.3137	NA	NA	0.99953	rs72897474	5	RP11-47P18.1	115589	intergenic	0.866	7	9	15	0	1	0
3:80695134:A:T	rs668921	3	80695134	T	A	0.3137	NA	NA	0.99953	rs72897474	5	RP11-47P18.1	115058	intergenic	1001	6	9	15	0	1	0
3:80695647:A:T	rs494715	3	80695647	T	A	0.3137	NA	NA	0.99953	rs72897474	5	RP11-47P18.1	114545	intergenic	4228	7	9	15	0	1	0
3:80701127:C:T	rs490632	3	80701127	T	C	0.3118	NA	NA	0.984316	rs72897474	5	RP11-47P18.1	109065	intergenic	2303	7	9	15	0	1	0
3:80701593:C:T	rs678585	3	80701593	C	T	0.3118	NA	NA	0.983135	rs72897474	5	RP11-47P18.1	108599	intergenic	1598	6	9	15	0	1	0
3:80704970:C:T	rs500298	3	80704970	T	C	0.3116	NA	NA	0.983383	rs72897474	5	RP11-47P18.1	105222	intergenic	2108	6	7	15	0	1	0
3:80706077:C:T	rs632116	3	80706077	T	C	0.3118	NA	NA	0.984316	rs72897474	5	RP11-47P18.1	104115	intergenic	0.423	7	9	15	0	0	0
3:80711316:G:T	rs615982	3	80711316	T	G	0.312	NA	NA	0.983836	rs72897474	5	RP11-47P18.1	98876	intergenic	0.806	7	9	15	0	1	0
3:80711889:A:G	rs485487	3	80711889	A	G	0.3118	NA	NA	0.98382	rs72897474	5	RP11-47P18.1	98303	intergenic	0.755	7	9	15	0	0	0
3:80713938:A:C	rs658551	3	80713938	C	A	0.3116	NA	NA	0.98408	rs72897474	5	RP11-47P18.1	96254	intergenic	0.261	6	9	15	0	0	0
3:80716929:C:T	rs595033	3	80716929	T	C	0.3117	NA	NA	0.984546	rs72897474	5	RP11-47P18.1	93263	intergenic	1139	7	9	15	0	0	0
3:80719134:A:G	rs641949	3	80719134	G	A	0.3114	NA	NA	0.984293	rs72897474	5	RP11-47P18.1	91058	intergenic	0.057	6	9	15	0	1	0
3:80719795:A:G	3:80719795:A:G	3	80719795	G	A	0.3127	NA	NA	0.98281	rs72897474	5	RP11-47P18.1	90397	intergenic	2135	6	9	15	0	0	0
3:80722505:C:T	rs647898	3	80722505	C	T	0.3115	NA	NA	0.984533	rs72897474	5	RP11-47P18.1	87687	intergenic	1951	7	15	15	0	1	0
3:80723865:C:T	rs527157	3	80723865	C	T	0.3119	NA	NA	0.983838	rs72897474	5	RP11-47P18.1	86327	intergenic	11.64	7	9	15	0	1	0
3:80724731:C:T	rs528897	3	80724731	T	C	0.3117	NA	NA	0.984547	rs72897474	5	RP11-47P18.1	85461	intergenic	1155	6	7	15	0	1	0
3:80726825:A:C	rs627529	3	80726825	A	C	0.3117	NA	NA	0.984547	rs72897474	5	RP11-47P18.1	83367	intergenic	1107	6	7	15	0	1	0
3:80733076:A:G	rs809362	3	80733076	G	A	0.3125	NA	NA	0.985036	rs72897474	5	RP11-47P18.1	77116	intergenic	0.205	6	9	15	0	0	0
3:80735487:C:T	rs7617921	3	80735487	T	C	0.3118	NA	NA	0.984313	rs72897474	5	RP11-47P18.1	74705	intergenic	16.64	7	5	15	0	1	0
3:80737904:G:T	rs7636362	3	80737904	G	T	0.3118	NA	NA	0.983597	rs72897474	5	RP11-47P18.1	72288	intergenic	0.03	6	15	15	0	1	0
3:80738086:C:T	rs7624770	3	80738086	T	C	0.3117	NA	NA	0.984305	rs72897474	5	RP11-47P18.1	72106	intergenic	2324	2b	15	15	0	1	0
3:80739834:A:C	rs583461	3	80739834	C	A	0.3117	NA	NA	0.984305	rs72897474	5	RP11-47P18.1	70358	intergenic	0.353	NA	15	15	0	1	0
3:80741924:C:T	rs564150	3	80741924	T	C	0.312	NA	NA	0.9836	rs72897474	5	RP11-47P18.1	68268	intergenic	1086	NA	15	15	0	1	0
3:80742256:G:T	rs7623179	3	80742256	T	G	0.4129	NA	NA	0.622484	rs72897474	5	RP11-47P18.1	67936	intergenic	4066	7	15	15	0	1	0
3:80745118:A:T	rs613707	3	80745118	T	A	0.3117	NA	NA	0.984314	rs72897474	5	RP11-47P18.1	65074	intergenic	0.196	7	7	15	0	1	0
3:80745317:C:T	rs571776	3	80745317	T	C	0.3118	NA	NA	0.984536	rs72897474	5	RP11-47P18.1	64875	intergenic	1347	NA	5	15	0	0	0
3:80746999:C:T	rs584597	3	80746999	T	C	0.3118	NA	NA	0.984547	rs72897474	5	RP11-47P18.1	63193	intergenic	3626	NA	7	15	0	1	0
3:80749251:C:T	rs505779	3	80749251	C	T	0.3118	NA	NA	0.984547	rs72897474	5	RP11-47P18.1	60941	intergenic	4896	7	9	15	0	1	0
3:80749917:A:G	rs563170	3	80749917	G	A	0.3118	NA	NA	0.984321	rs72897474	5	RP11-47P18.1	60275	intergenic	1232	NA	9	15	0	1	0
3:80753226:C:T	rs9839481	3	80753226	T	C	0.413	NA	NA	0.621874	rs72897474	5	RP11-47P18.1	56966	intergenic	2434	6	5	15	0	1	0
3:80753280:A:G	rs9877129	3	80753280	G	A	0.413	NA	NA	0.621874	rs72897474	5	RP11-47P18.1	56912	intergenic	2212	6	5	15	0	0	0
3:80756991:A:C	rs55695520	3	80756991	C	A	0.4131	NA	NA	0.621774	rs72897474	5	RP11-47P18.1	53201	intergenic	0.248	7	5	15	0	1	0
3:80760647:A:G	rs588859	3	80760647	G	A	0.3119	NA	NA	0.984082	rs72897474	5	RP11-47P18.1	49545	intergenic	8308	7	9	15	0	0	0
3:80761179:A:T	rs493202	3	80761179	A	T	0.3118	NA	NA	0.984088	rs72897474	5	RP11-47P18.1	49013	intergenic	8297	7	15	15	0	1	0
3:80761828:A:G	rs7627678	3	80761828	G	A	0.413	NA	NA	0.621486	rs72897474	5	RP11-47P18.1	48364	intergenic	2645	7	9	15	0	1	0
3:80762572:A:G	rs9863810	3	80762572	A	G	0.4131	NA	NA	0.62135	rs72897474	5	RP11-47P18.1	47620	intergenic	1674	7	9	15	0	1	0
3:80764820:C:T	rs620322	3	80764820	C	T	0.3119	NA	NA	0.983851	rs72897474	5	RP11-47P18.1	45372	intergenic	2274	7	15	15	0	1	0
3:80765271:G:T	rs6771022	3	80765271	T	G	0.4131	NA	NA	0.621315	rs72897474	5	RP11-47P18.1	44921	intergenic	0.664	6	15	15	0	1	0
3:80767056:A:ATACGGC	rs11281884	3	80767056	ATACGGC	A	0.4146	NA	NA	0.623561	rs72897474	5	RP11-47P18.1	43136	intergenic	4963	NA	15	15	0	0	0
3:80767743:C:T	rs13076512	3	80767743	T	C	0.4131	NA	NA	0.62135	rs72897474	5	RP11-47P18.1	42449	intergenic	4582	6	15	15	0	1	0
3:80768158:C:T	rs9882887	3	80768158	C	T	0.4131	NA	NA	0.621315	rs72897474	5	RP11-47P18.1	42034	intergenic	1369	6	15	15	0	1	0
3:80769092:G:T	rs9309863	3	80769092	T	G	0.4131	NA	NA	0.621315	rs72897474	5	RP11-47P18.1	41100	intergenic	5562	7	5	15	0	0	0
3:80772992:A:C	rs1878233	3	80772992	A	C	0.3117	NA	NA	0.982922	rs72897474	5	RP11-47P18.1	37200	intergenic	0.132	5	9	15	0	1	0
3:80774181:C:T	rs7629124	3	80774181	T	C	0.4133	NA	NA	0.621315	rs72897474	5	RP11-47P18.1	36011	intergenic	2953	7	9	15	0	1	0
3:80777785:A:C	rs12330577	3	80777785	C	A	0.4132	NA	NA	0.621486	rs72897474	5	RP11-47P18.1	32407	intergenic	0.141	7	9	15	0	1	0
3:80781447:C:G	rs9832758	3	80781447	C	G	0.312	NA	NA	0.983868	rs72897474	5	RP11-47P18.1	28745	intergenic	5678	5	7	15	0	1	0
3:80782484:A:ATTTCAG	rs5850504	3	80782484	ATTTCAG	A	0.413	NA	NA	0.621184	rs72897474	5	RP11-47P18.1	27708	intergenic	3978	NA	5	15	0	0	0
3:80782856:T:TAATC	rs149991612	3	80782856	T	TAATC	0.3008	NA	NA	0.976002	rs72897474	5	RP11-47P18.1	27336	intergenic	4069	NA	1	15	0	0	0
3:80787263:A:G	rs2139685	3	80787263	G	A	0.3118	NA	NA	0.983854	rs72897474	5	RP11-47P18.1	22929	intergenic	1286	6	5	15	0	0	0
3:80789536:A:ATT	3:80789536:A:ATT	3	80789536	A	ATT	0.3965	NA	NA	0.677684	rs72897474	5	RP11-47P18.1	20656	intergenic	0.711	NA	9	15	0	0	0
3:80790039:A:G	rs62257998	3	80790039	G	A	0.312	NA	NA	0.983867	rs72897474	5	RP11-47P18.1	20153	intergenic	0.696	7	15	15	0	1	0
3:80792529:C:G	rs62257999	3	80792529	C	G	0.3119	NA	NA	0.983849	rs72897474	5	RP11-47P18.1	17663	intergenic	0.031	7	9	15	0	1	0
3:80793351:A:G	rs4856299	3	80793351	A	G	0.413	NA	NA	0.621168	rs72897474	5	RP11-47P18.1	16841	intergenic	0.924	7	7	15	0	1	0
3:80795170:C:T	rs1520589	3	80795170	C	T	0.312	NA	NA	0.983621	rs72897474	5	RP11-47P18.1	15022	intergenic	9992	7	7	15	0	1	0
3:80795256:A:T	rs1520590	3	80795256	A	T	0.312	NA	NA	0.983621	rs72897474	5	RP11-47P18.1	14936	intergenic	0.231	6	5	15	0	0	0
3:80796125:A:G	rs13064870	3	80796125	G	A	0.413	NA	NA	0.621067	rs72897474	5	RP11-47P18.1	14067	intergenic	4.21	7	7	15	0	0	0
3:80796547:A:G	rs9818650	3	80796547	A	G	0.312	NA	NA	0.983621	rs72897474	5	RP11-47P18.1	13645	intergenic	0.307	6	5	15	0	1	0
3:80797370:A:AATTT	3:80797370:A:AATTT	3	80797370	AATTT	A	0.312	NA	NA	0.98207	rs72897474	5	RP11-47P18.1	12822	intergenic	1503	NA	5	15	0	0	0
3:80807506:A:ACTT	rs3049878	3	80807506	ACTT	A	0.4149	NA	NA	0.607903	rs72897474	5	RP11-47P18.1	2686	intergenic	6782	NA	5	15	1	0	0
3:80808797:G:T	rs1520582	3	80808797	G	T	0.4134	NA	NA	0.620512	rs72897474	5	RP11-47P18.1	1395	intergenic	1.01	NA	5	15	1	1	0
3:80813238:G:T	rs11706649	3	80813238	T	G	0.4173	NA	NA	0.611582	rs72897474	5	RP11-47P18.1	0	ncRNA_intronic	0.435	6	5	15	1	1	0
3:80813919:A:G	rs13068627	3	80813919	G	A	0.4135	NA	NA	0.620566	rs72897474	5	RP11-47P18.1	0	ncRNA_intronic	1883	7	5	15	1	1	0
3:80814042:C:G	rs28490262	3	80814042	G	C	0.3164	NA	NA	0.966107	rs72897474	5	RP11-47P18.1	0	ncRNA_intronic	1251	6	5	15	1	1	0
3:80819219:A:C	rs62258009	3	80819219	A	C	0.3164	NA	NA	0.965868	rs72897474	5	RP11-47P18.1:RP11-47P18.2	00:00:00	ncRNA_intronic	2986	5	1	15	1	1	0
3:80819789:A:T	rs62258010	3	80819789	T	A	0.3165	NA	NA	0.965883	rs72897474	5	RP11-47P18.1:RP11-47P18.2	00:00:00	ncRNA_intronic	5968	4	1	15	1	1	0
3:80821323:C:T	rs7633748	3	80821323	C	T	0.3123	NA	NA	0.980838	rs72897474	5	RP11-47P18.1:RP11-47P18.2	00:00:00	ncRNA_intronic	1823	7	1	15	1	1	0
3:80821367:T:TAA	rs746223399	3	80821367	TAA	T	0.3282	NA	NA	0.915648	rs72897474	5	RP11-47P18.1:RP11-47P18.2	00:00:00	ncRNA_intronic	2457	NA	1	15	1	0	0
3:80821621:C:G	rs13318177	3	80821621	C	G	0.3165	NA	NA	0.965884	rs72897474	5	RP11-47P18.1:RP11-47P18.2	00:00:00	ncRNA_intronic	0.173	7	1	15	1	1	0
3:80824341:A:G	rs7643304	3	80824341	G	A	0.312	NA	NA	0.976996	rs72897474	5	RP11-47P18.1:RP11-47P18.2	00:00:00	ncRNA_intronic	0.997	7	5	15	1	0	0
3:80825582:A:AT	3:80825582:A:AT	3	80825582	AT	A	0.3167	NA	NA	0.96581	rs72897474	5	RP11-47P18.1:RP11-47P18.2	00:00:00	ncRNA_intronic	1121	NA	5	15	1	0	0
3:80828889:C:G	rs7639808	3	80828889	G	C	0.3316	NA	NA	0.895608	rs72897474	5	RP11-47P18.1:RP11-47P18.2	00:00:00	ncRNA_intronic	2733	6	5	15	1	1	0
3:80838635:C:T	rs9865863	3	80838635	C	T	0.3163	NA	NA	0.965147	rs72897474	5	RP11-47P18.2	129	upstream	0.78	6	9	15	1	1	0
3:80840237:C:T	rs9816762	3	80840237	T	C	0.3317	NA	NA	0.898714	rs72897474	5	RP11-47P18.2	1731	intergenic	7864	6	9	15	1	0	0
3:80840332:C:T	rs9820603	3	80840332	T	C	0.3316	NA	NA	0.898712	rs72897474	5	RP11-47P18.2	1826	intergenic	10.01	7	9	15	1	1	0
3:80841614:C:T	rs28717382	3	80841614	C	T	0.3277	NA	NA	0.913471	rs72897474	5	RP11-47P18.2	3108	intergenic	3495	7	9	15	1	1	0
3:80841730:C:T	rs12488319	3	80841730	T	C	0.3277	NA	NA	0.913479	rs72897474	5	RP11-47P18.2	3224	intergenic	9.32	6	9	15	1	1	0
3:80843051:C:G	rs9812564	3	80843051	C	G	0.3124	NA	NA	0.977251	rs72897474	5	RP11-47P18.2	4545	intergenic	4024	6	9	15	1	1	0
3:80848806:C:T	rs9815825	3	80848806	C	T	0.3124	NA	NA	0.980116	rs72897474	5	RP11-47P18.2	10300	intergenic	8998	7	15	15	0	1	0
3:80854582:T:TC	3:80854582:T:TC	3	80854582	TC	T	0.2982	NA	NA	0.940425	rs72897474	5	RP11-47P18.2	16076	intergenic	0.81	NA	5	15	0	0	0
3:80856296:A:G	rs13324031	3	80856296	A	G	0.313	NA	NA	0.974513	rs72897474	5	RP11-47P18.2	17790	intergenic	1154	7	5	15	0	1	0
3:80858371:C:G	rs9840126	3	80858371	C	G	0.3281	NA	NA	0.911878	rs72897474	5	RP11-47P18.2	19865	intergenic	0.646	6	9	15	0	1	0
3:80858699:A:T	rs9860692	3	80858699	T	A	0.3281	NA	NA	0.911878	rs72897474	5	RP11-47P18.2	20193	intergenic	2568	6	9	15	0	1	0
3:80860628:A:G	rs6801860	3	80860628	G	A	0.3125	NA	NA	0.977355	rs72897474	5	RP11-47P18.2	22122	intergenic	0.01	7	9	15	0	1	0
3:80862510:A:C	rs2888345	3	80862510	C	A	0.3322	NA	NA	0.893894	rs72897474	5	RP11-47P18.2	24004	intergenic	7771	7	9	15	0	1	0
3:80863774:G:T	rs7611128	3	80863774	G	T	0.328	NA	NA	0.91168	rs72897474	5	RP11-47P18.2	25268	intergenic	1302	6	9	15	0	1	0
3:80864334:A:G	rs9834302	3	80864334	A	G	0.3283	NA	NA	0.90804	rs72897474	5	RP11-47P18.2	25828	intergenic	10.32	7	9	15	0	1	0
3:80864866:A:AT	rs749979092	3	80864866	AT	A	0.3129	NA	NA	0.978091	rs72897474	5	RP11-47P18.2	26360	intergenic	6002	NA	9	15	0	0	0
3:80864868:A:C	rs78929026	3	80864868	A	C	0.3129	NA	NA	0.978091	rs72897474	5	RP11-47P18.2	26362	intergenic	7621	6	9	15	0	0	0
3:80865764:C:G	rs9850225	3	80865764	G	C	0.3136	NA	NA	0.973182	rs72897474	5	RP11-47P18.2	27258	intergenic	10.95	7	9	15	0	1	0
3:80868210:C:T	rs9654022	3	80868210	T	C	0.3283	NA	NA	0.90804	rs72897474	5	RP11-47P18.2	29704	intergenic	1201	7	9	15	0	1	0
3:80874347:C:T	rs62259206	3	80874347	T	C	0.3281	NA	NA	0.911043	rs72897474	5	RP11-47P18.2	35841	intergenic	4155	7	9	15	0	1	0
3:80875531:A:G	rs9836719	3	80875531	A	G	0.313	NA	NA	0.974514	rs72897474	5	RP11-47P18.2	37025	intergenic	0.442	6	9	15	0	1	0
3:80878756:C:T	rs12486440	3	80878756	C	T	0.3279	NA	NA	0.911827	rs72897474	5	RP11-47P18.2	40250	intergenic	1355	7	9	15	0	1	0
3:80880879:A:G	rs7631151	3	80880879	G	A	0.3128	NA	NA	0.978268	rs72897474	5	RP11-47P18.2	42373	intergenic	1317	7	9	15	0	1	0
3:80883292:A:G	rs6795704	3	80883292	G	A	0.3128	NA	NA	0.974955	rs72897474	5	RP11-47P18.2	44786	intergenic	0.058	7	9	15	0	1	0
3:80885225:C:T	rs9868265	3	80885225	T	C	0.3125	NA	NA	0.977764	rs72897474	5	RP11-47P18.2	46719	intergenic	2706	6	9	15	0	1	0
3:80885554:C:CATT	3:80885554:C:CATT	3	80885554	CATT	C	0.3116	NA	NA	0.973753	rs72897474	5	RP11-47P18.2	47048	intergenic	4968	NA	9	15	0	0	0
3:80887083:A:G	rs12489023	3	80887083	G	A	0.3128	NA	NA	0.978254	rs72897474	5	RP11-47P18.2	48577	intergenic	0.75	6	9	15	0	0	0
3:80887617:A:G	rs4856196	3	80887617	G	A	0.3281	NA	NA	0.907804	rs72897474	5	RP11-47P18.2	49111	intergenic	3.79	7	9	15	0	1	0
3:80888305:A:G	rs9873718	3	80888305	A	G	0.3277	NA	NA	0.910745	rs72897474	5	RP11-47P18.2	49799	intergenic	3395	7	9	15	0	1	0
3:80890009:C:G	rs9846721	3	80890009	G	C	0.3124	NA	NA	0.97751	rs72897474	5	RP11-47P18.2	51503	intergenic	4172	7	9	15	0	1	0
3:80891176:A:C	rs9851982	3	80891176	C	A	0.3277	NA	NA	0.910732	rs72897474	5	RP11-47P18.2	52670	intergenic	0.67	7	9	15	0	1	0
3:80892307:A:T	rs9819627	3	80892307	A	T	0.3125	NA	NA	0.97728	rs72897474	5	RP11-47P18.2	53801	intergenic	2805	7	15	15	0	1	0
3:80892649:C:T	rs9881792	3	80892649	T	C	0.3278	NA	NA	0.910525	rs72897474	5	RP11-47P18.2	54143	intergenic	0.274	7	15	15	0	0	0
3:80894146:G:GA	3:80894146:G:GA	3	80894146	GA	G	0.328	NA	NA	0.911481	rs72897474	5	RP11-47P18.2	55640	intergenic	0.766	NA	9	15	0	0	0
3:80899104:C:T	rs9866245	3	80899104	C	T	0.3275	NA	NA	0.909904	rs72897474	5	RP11-47P18.2	60598	intergenic	6369	7	9	15	0	1	0
3:80900287:C:T	rs9816510	3	80900287	T	C	0.3209	NA	NA	0.871086	rs72897474	5	RP11-47P18.2	61781	intergenic	0.38	7	9	15	0	1	0
3:80901660:C:T	rs9881573	3	80901660	C	T	0.321	NA	NA	0.870621	rs72897474	5	RP11-47P18.2	63154	intergenic	6335	6	9	15	0	0	0
3:80909442:A:G	rs62259237	3	80909442	G	A	0.3208	NA	NA	0.872619	rs72897474	5	RP11-47P18.2	70936	intergenic	0.987	5	9	15	0	1	0
3:80912334:A:G	rs9847385	3	80912334	A	G	0.3208	NA	NA	0.872991	rs72897474	5	RP11-47P18.2	73828	intergenic	12.73	7	9	15	0	1	0
3:80912454:A:G	rs9810397	3	80912454	G	A	0.3046	NA	NA	0.937984	rs72897474	5	RP11-47P18.2	73948	intergenic	0.983	6	9	15	0	0	0
3:80913358:A:AT	3:80913358:A:AT	3	80913358	AT	A	0.3195	NA	NA	0.873358	rs72897474	5	RP11-47P18.2	74852	intergenic	3.89	NA	9	15	0	0	0
3:80914731:C:G	rs12487394	3	80914731	C	G	0.305	NA	NA	0.938515	rs72897474	5	RP11-47P18.2	76225	intergenic	3309	5	9	15	0	1	0
3:80915470:A:G	rs9873384	3	80915470	G	A	0.3206	NA	NA	0.875144	rs72897474	5	RP11-47P18.2	76964	intergenic	2391	7	9	15	0	0	0
3:80915546:C:T	rs9873279	3	80915546	C	T	0.3054	NA	NA	0.940666	rs72897474	5	RP11-47P18.2	77040	intergenic	2526	7	9	15	0	0	0
3:80917566:C:G	rs9809026	3	80917566	G	C	0.3209	NA	NA	0.874705	rs72897474	5	RP11-47P18.2	79060	intergenic	0.578	6	14	15	0	0	0
3:80920587:C:T	rs62259248	3	80920587	T	C	0.3209	NA	NA	0.872956	rs72897474	5	RP11-47P18.2	82081	intergenic	2981	7	8	15	0	1	0
3:80922182:A:G	rs13318054	3	80922182	G	A	0.3053	NA	NA	0.938946	rs72897474	5	RP11-47P18.2	83676	intergenic	1879	6	9	15	0	1	0
3:80922855:A:G	rs62259249	3	80922855	G	A	0.3207	NA	NA	0.873171	rs72897474	5	RP11-47P18.2	84349	intergenic	4843	7	9	15	0	1	0
3:80928277:C:G	rs9834758	3	80928277	C	G	0.3214	NA	NA	0.867157	rs72897474	5	RP11-47P18.2	89771	intergenic	0.223	7	9	15	0	1	0
3:80929592:G:T	rs9309866	3	80929592	T	G	0.3215	NA	NA	0.866927	rs72897474	5	RP11-47P18.2	91086	intergenic	2294	6	9	15	0	1	0
3:80944429:G:T	rs150191075	3	80944429	G	T	0.3076	NA	NA	0.926097	rs72897474	5	RP11-6B4.1	98589	intergenic	1097	6	15	15	0	0	0
3:80945692:C:T	rs201849805	3	80945692	C	T	0.3076	NA	NA	0.926095	rs72897474	5	RP11-6B4.1	97326	intergenic	1263	7	9	15	0	0	0
3:80946266:G:T	rs62260303	3	80946266	G	T	0.3228	NA	NA	0.861288	rs72897474	5	RP11-6B4.1	96752	intergenic	0.762	3a	9	15	0	0	0
3:80953184:A:T	rs9873574	3	80953184	A	T	0.3078	NA	NA	0.926044	rs72897474	5	RP11-6B4.1	89834	intergenic	1197	6	9	15	0	1	0
3:80954217:T:TA	rs11401256	3	80954217	T	TA	0.3015	NA	NA	0.916057	rs72897474	5	RP11-6B4.1	88801	intergenic	0.806	NA	9	15	0	0	0
3:80954405:A:G	rs9845758	3	80954405	G	A	0.3078	NA	NA	0.926037	rs72897474	5	RP11-6B4.1	88613	intergenic	0.135	7	9	15	0	1	0
3:80958666:C:T	rs7638401	3	80958666	C	T	0.307	NA	NA	0.923096	rs72897474	5	RP11-6B4.1	84352	intergenic	0.816	6	9	15	0	1	0
3:80960633:A:T	rs9811882	3	80960633	A	T	0.3227	NA	NA	0.859285	rs72897474	5	RP11-6B4.1	82385	intergenic	4117	5	9	15	0	1	0
3:80965545:A:G	rs62258364	3	80965545	A	G	0.3228	NA	NA	0.86173	rs72897474	5	RP11-6B4.1	77473	intergenic	3012	6	9	15	0	1	0
3:80966982:C:T	rs62258366	3	80966982	T	C	0.3228	NA	NA	0.85963	rs72897474	5	RP11-6B4.1	76036	intergenic	0.525	6	15	15	0	1	0
3:80969498:C:T	rs4856309	3	80969498	C	T	0.3226	NA	NA	0.859584	rs72897474	5	RP11-6B4.1	73520	intergenic	1946	7	9	15	0	0	0
3:80971190:C:T	rs13315970	3	80971190	T	C	0.3075	NA	NA	0.925864	rs72897474	5	RP11-6B4.1	71828	intergenic	3251	6	9	15	0	1	0
3:80973341:C:T	rs17280627	3	80973341	T	C	0.3076	NA	NA	0.925851	rs72897474	5	RP11-6B4.1	69677	intergenic	0.765	7	5	15	0	1	0
3:80977235:C:CATT	3:80977235:C:CATT	3	80977235	CATT	C	0.3059	NA	NA	0.92359	rs72897474	5	RP11-6B4.1	65783	intergenic	4674	NA	9	15	0	0	0
3:80978196:C:T	rs7634831	3	80978196	T	C	0.3073	NA	NA	0.924217	rs72897474	5	RP11-6B4.1	64822	intergenic	4044	4	9	15	0	1	0
3:80979436:A:G	rs2372745	3	80979436	A	G	0.3075	NA	NA	0.925858	rs72897474	5	RP11-6B4.1	63582	intergenic	19.29	NA	9	15	0	1	0
3:80979994:C:T	rs9839468	3	80979994	T	C	0.3073	NA	NA	0.923996	rs72897474	5	RP11-6B4.1	63024	intergenic	1104	5	9	15	0	1	0
3:80985111:A:G	rs2372743	3	80985111	A	G	0.3075	NA	NA	0.924097	rs72897474	5	RP11-6B4.1	57907	intergenic	3554	NA	9	15	0	1	0
3:80986574:A:G	rs2372742	3	80986574	G	A	0.3075	NA	NA	0.923065	rs72897474	5	RP11-6B4.1	56444	intergenic	8601	NA	9	15	0	1	0
3:80987245:C:T	rs12492171	3	80987245	T	C	0.307	NA	NA	0.921626	rs72897474	5	RP11-6B4.1	55773	intergenic	3488	5	9	15	0	1	0
3:80988038:A:T	rs9871713	3	80988038	A	T	0.3075	NA	NA	0.922807	rs72897474	5	RP11-6B4.1	54980	intergenic	2582	7	9	15	0	1	0
3:80988213:A:C	rs9834426	3	80988213	C	A	0.3075	NA	NA	0.922807	rs72897474	5	RP11-6B4.1	54805	intergenic	1963	7	9	15	0	1	0
3:80989678:C:G	rs73133485	3	80989678	C	G	0.3072	NA	NA	0.918307	rs72897474	5	RP11-6B4.1	53340	intergenic	3122	6	9	15	0	0	0
3:80990266:A:G	rs2372741	3	80990266	G	A	0.3074	NA	NA	0.922739	rs72897474	5	RP11-6B4.1	52752	intergenic	1014	NA	9	15	0	0	0
3:80992742:C:T	rs4856311	3	80992742	C	T	0.3074	NA	NA	0.922739	rs72897474	5	RP11-6B4.1	50276	intergenic	0.771	5	9	15	0	0	0
3:80995183:A:T	rs9833755	3	80995183	A	T	0.3073	NA	NA	0.921868	rs72897474	5	RP11-6B4.1	47835	intergenic	9475	7	9	15	0	1	0
3:80995409:A:T	rs9867419	3	80995409	T	A	0.3073	NA	NA	0.921868	rs72897474	5	RP11-6B4.1	47609	intergenic	6172	7	9	15	0	1	0
3:81000957:A:T	rs2639252	3	81000957	A	T	0.3074	NA	NA	0.922311	rs72897474	5	RP11-6B4.1	42061	intergenic	3907	7	9	15	0	1	0
3:81002338:C:T	rs2639251	3	81002338	C	T	0.3074	NA	NA	0.922311	rs72897474	5	RP11-6B4.1	40680	intergenic	2896	NA	9	15	0	1	0
3:81002767:C:T	rs2679050	3	81002767	C	T	0.307	NA	NA	0.921326	rs72897474	5	RP11-6B4.1	40251	intergenic	2.45	NA	9	15	0	1	0
3:81002829:A:G	rs2639250	3	81002829	A	G	0.3075	NA	NA	0.922076	rs72897474	5	RP11-6B4.1	40189	intergenic	3167	NA	9	15	0	1	0
3:81003748:A:G	rs2639249	3	81003748	G	A	0.3074	NA	NA	0.922311	rs72897474	5	RP11-6B4.1	39270	intergenic	2335	NA	9	15	0	0	0
3:81005437:A:G	rs2679046	3	81005437	G	A	0.3075	NA	NA	0.922076	rs72897474	5	RP11-6B4.1	37581	intergenic	1652	NA	9	15	0	1	0
3:81007005:A:T	rs2679042	3	81007005	T	A	0.3074	NA	NA	0.922073	rs72897474	5	RP11-6B4.1	36013	intergenic	4358	7	9	15	0	1	0
3:81010202:C:T	rs2679040	3	81010202	C	T	0.3074	NA	NA	0.922073	rs72897474	5	RP11-6B4.1	32816	intergenic	3125	NA	9	15	0	1	0
3:81011539:C:T	rs7644437	3	81011539	T	C	0.3074	NA	NA	0.922073	rs72897474	5	RP11-6B4.1	31479	intergenic	6365	7	9	15	0	1	0
3:81012204:C:T	rs2372735	3	81012204	C	T	0.3074	NA	NA	0.922073	rs72897474	5	RP11-6B4.1	30814	intergenic	5151	NA	9	15	0	0	0
3:81017771:G:T	rs9827170	3	81017771	T	G	0.3075	NA	NA	0.922076	rs72897474	5	RP11-6B4.1	25247	intergenic	0.254	7	9	15	0	1	0
3:81018134:A:C	rs4856318	3	81018134	A	C	0.3069	NA	NA	0.920835	rs72897474	5	RP11-6B4.1	24884	intergenic	5343	7	9	15	0	1	0
3:81019516:C:T	rs2639243	3	81019516	T	C	0.3075	NA	NA	0.922066	rs72897474	5	RP11-6B4.1	23502	intergenic	4809	NA	9	15	0	0	0
3:81021188:A:C	rs2246216	3	81021188	A	C	0.3073	NA	NA	0.922031	rs72897474	5	RP11-6B4.1	21830	intergenic	0.583	NA	9	15	0	1	0
3:81023360:A:G	rs2578316	3	81023360	A	G	0.3073	NA	NA	0.921981	rs72897474	5	RP11-6B4.1	19658	intergenic	1.75	NA	15	15	0	1	0
3:81026051:C:G	rs2639287	3	81026051	C	G	0.3072	NA	NA	0.922559	rs72897474	5	RP11-6B4.1	16967	intergenic	5827	5	9	15	0	1	0
3:81026165:C:T	rs2578314	3	81026165	T	C	0.3072	NA	NA	0.922323	rs72897474	5	RP11-6B4.1	16853	intergenic	5811	NA	9	15	0	1	0
3:81029126:A:G	rs2578312	3	81029126	A	G	0.3071	NA	NA	0.922504	rs72897474	5	RP11-6B4.1	13892	intergenic	5938	NA	5	15	0	1	0
3:81029338:A:G	rs1438566	3	81029338	G	A	0.307	NA	NA	0.922711	rs72897474	5	RP11-6B4.1	13680	intergenic	1662	NA	7	15	0	1	0
3:81030430:T:TTC	3:81030430:T:TTC	3	81030430	TTC	T	0.3057	NA	NA	0.917838	rs72897474	5	RP11-6B4.1	12588	intergenic	2648	NA	9	15	0	0	0
3:81031270:G:T	rs2578311	3	81031270	G	T	0.3068	NA	NA	0.920332	rs72897474	5	RP11-6B4.1	11748	intergenic	5913	NA	9	15	0	1	0
3:81035327:C:T	rs1347797	3	81035327	T	C	0.3073	NA	NA	0.916072	rs72897474	5	RP11-6B4.1	7691	intergenic	3746	NA	9	15	1	1	0
3:81036791:C:T	rs2372668	3	81036791	T	C	0.3065	NA	NA	0.919722	rs72897474	5	RP11-6B4.1	6227	intergenic	0.255	NA	9	15	1	1	0
3:81036951:A:C	rs2372667	3	81036951	C	A	0.3064	NA	NA	0.919684	rs72897474	5	RP11-6B4.1	6067	intergenic	14.56	NA	9	15	1	1	0
3:81037579:G:GA	rs143001299	3	81037579	G	GA	0.3029	NA	NA	0.915112	rs72897474	5	RP11-6B4.1	5439	intergenic	10.29	NA	9	15	1	0	0
3:81039122:A:G	rs9825613	3	81039122	A	G	0.3061	NA	NA	0.919868	rs72897474	5	RP11-6B4.1	3896	intergenic	1352	7	9	15	1	1	0
3:81040312:A:G	rs2578307	3	81040312	A	G	0.3061	NA	NA	0.920039	rs72897474	5	RP11-6B4.1	2706	intergenic	4869	NA	9	15	1	1	0
3:81040748:A:G	rs2578306	3	81040748	G	A	0.3061	NA	NA	0.919993	rs72897474	5	RP11-6B4.1	2270	intergenic	0.116	NA	9	15	1	1	0
3:81042334:C:T	rs2639238	3	81042334	C	T	0.306	NA	NA	0.919988	rs72897474	5	RP11-6B4.1	684	upstream	0.633	7	5	15	1	0	0
3:81043111:C:T	rs2578305	3	81043111	C	T	0.3055	NA	NA	0.918973	rs72897474	5	RP11-6B4.1	0	ncRNA_intronic	0.579	NA	1	15	1	1	0
3:81044348:C:T	rs2639244	3	81044348	T	C	0.3059	NA	NA	0.91994	rs72897474	5	RP11-6B4.1	0	ncRNA_intronic	2557	7	1	15	1	1	0
3:81045777:C:G	rs2639261	3	81045777	C	G	0.3061	NA	NA	0.919232	rs72897474	5	RP11-6B4.1	0	ncRNA_intronic	3395	7	5	15	1	1	0
3:81047866:A:G	rs2578304	3	81047866	G	A	0.3061	NA	NA	0.919892	rs72897474	5	RP11-6B4.1	0	ncRNA_intronic	0.006	NA	7	15	1	1	0
3:81048202:G:T	rs2250739	3	81048202	G	T	0.3061	NA	NA	0.919889	rs72897474	5	RP11-6B4.1	0	ncRNA_intronic	1235	NA	7	15	1	0	0
3:81049156:C:T	rs2578303	3	81049156	C	T	0.3061	NA	NA	0.919882	rs72897474	5	RP11-6B4.1	0	ncRNA_intronic	1065	NA	7	15	1	1	0
3:81049659:C:T	rs2639259	3	81049659	C	T	0.3061	NA	NA	0.919875	rs72897474	5	RP11-6B4.1	0	ncRNA_intronic	5171	NA	5	15	1	1	0
3:81050973:A:T	rs1438568	3	81050973	A	T	0.306	NA	NA	0.920027	rs72897474	5	RP11-6B4.1	0	ncRNA_intronic	1345	7	5	15	1	1	0
3:81053053:C:T	rs2578302	3	81053053	C	T	0.3061	NA	NA	0.920145	rs72897474	5	RP11-6B4.1	0	ncRNA_intronic	1991	NA	5	15	1	1	0
3:81054240:G:T	rs2639254	3	81054240	T	G	0.306	NA	NA	0.920036	rs72897474	5	RP11-6B4.1	0	ncRNA_intronic	0.083	NA	5	15	1	1	0
3:81054346:C:T	rs1347795	3	81054346	T	C	0.306	NA	NA	0.920001	rs72897474	5	RP11-6B4.1	0	ncRNA_intronic	5385	NA	5	15	1	1	0
3:81055055:C:T	rs2639221	3	81055055	C	T	0.3061	NA	NA	0.919987	rs72897474	5	RP11-6B4.1	0	ncRNA_intronic	2631	NA	5	15	1	1	0
3:81055226:A:G	rs2639219	3	81055226	G	A	0.3068	NA	NA	0.91608	rs72897474	5	RP11-6B4.1	0	ncRNA_intronic	2965	NA	5	15	1	0	0
3:81055342:A:G	rs2639213	3	81055342	A	G	0.3061	NA	NA	0.916276	rs72897474	5	RP11-6B4.1	0	ncRNA_intronic	4684	NA	5	15	1	1	0
3:81055346:A:G	rs2639212	3	81055346	G	A	0.3068	NA	NA	0.916501	rs72897474	5	RP11-6B4.1	0	ncRNA_intronic	2443	2c	5	15	1	1	0
3:81059972:G:T	rs2578299	3	81059972	G	T	0.2817	NA	NA	0.765829	rs72897474	5	RP11-6B4.1	0	ncRNA_intronic	0.462	NA	5	15	1	1	0
3:81061656:C:T	rs2255129	3	81061656	T	C	0.2819	NA	NA	0.764805	rs72897474	5	RP11-6B4.1	0	ncRNA_intronic	3664	NA	5	15	1	0	0
3:81067312:C:T	rs2639236	3	81067312	C	T	0.2821	NA	NA	0.759803	rs72897474	5	RP11-6B4.1	0	ncRNA_intronic	4809	NA	5	15	1	0	0
3:81071684:C:T	rs2578295	3	81071684	T	C	0.2827	NA	NA	0.758634	rs72897474	5	RP11-6B4.1	0	ncRNA_intronic	1773	NA	5	15	1	0	0
3:81075594:A:G	rs6808169	3	81075594	G	A	0.2824	NA	NA	0.755435	rs72897474	5	RP11-6B4.1	0	ncRNA_intronic	0.115	7	5	15	1	1	0
3:81075613:C:T	rs2578293	3	81075613	T	C	0.2823	NA	NA	0.756339	rs72897474	5	RP11-6B4.1	0	ncRNA_intronic	2258	NA	5	15	1	1	0
3:81076033:C:T	rs12714516	3	81076033	T	C	0.2828	NA	NA	0.755518	rs72897474	5	RP11-6B4.1	0	ncRNA_intronic	2.49	7	5	15	1	0	0
5:18742966:A:T	rs2962210	5	18742966	T	A	0.1475	NA	NA	0.759959	rs17631488	6	CTD-2023M8.1	0	ncRNA_intronic	3773	6	3	15	1	0	0
5:18745588:G:T	rs62347161	5	18745588	G	T	0.1448	NA	NA	0.957653	rs17631488	6	CTD-2023M8.1	0	ncRNA_intronic	3077	2b	1	15	1	0	0
5:18746822:C:T	rs12652906	5	18746822	T	C	0.1446	NA	NA	0.967535	rs17631488	6	CTD-2023M8.1	539	upstream	3449	5	1	15	1	0	0
5:18751194:C:T	rs12658058	5	18751194	T	C	0.1445	NA	NA	0.967915	rs17631488	6	CTD-2023M8.1	4911	intergenic	3641	7	9	15	1	0	0
5:18755265:C:T	rs62347162	5	18755265	T	C	0.1443	NA	NA	0.969097	rs17631488	6	CTD-2023M8.1	8982	intergenic	4429	6	9	15	1	0	0
5:18758704:C:CATTACAGTTGA	5:18758704:C:CATTACAGTTGA	5	18758704	CATTACAGTTGA	C	0.1429	NA	NA	0.97531	rs17631488	6	CTD-2023M8.1	12421	intergenic	2925	NA	9	15	0	0	0
5:18762525:A:T	rs76226477	5	18762525	A	T	0.1442	NA	NA	0.974813	rs17631488	6	CTD-2023M8.1	16242	intergenic	1833	7	5	15	0	0	0
5:18762920:A:G	rs147621476	5	18762920	A	G	0.1417	NA	NA	0.976286	rs17631488	6	CTD-2023M8.1	16637	intergenic	2884	6	5	15	0	0	0
5:18768173:A:G	rs62347191	5	18768173	A	G	0.1457	NA	NA	0.989497	rs17631488	6	CTD-2023M8.1	21890	intergenic	2259	7	5	15	0	0	0
5:18769469:C:T	rs62347192	5	18769469	T	C	0.1459	NA	NA	0.989501	rs17631488	6	CTD-2023M8.1	23186	intergenic	6.26	4	5	15	0	0	0
5:18776146:A:G	rs12659662	5	18776146	G	A	0.1458	NA	NA	0.965997	rs17631488	6	CTD-2023M8.1	29863	intergenic	0.526	6	5	15	0	0	0
5:18777156:C:T	rs62347194	5	18777156	T	C	0.1444	NA	NA	1	rs17631488	6	CTD-2023M8.1	30873	intergenic	1823	7	5	15	0	0	0
5:18777746:A:G	rs17631488	5	18777746	A	G	0.1443	0.000005767	0.3485	1	rs17631488	6	CTD-2023M8.1	31463	intergenic	3071	6	5	15	0	0	0
5:18780959:C:T	rs113808942	5	18780959	C	T	0.1438	NA	NA	0.99715	rs17631488	6	CTD-2023M8.1	34676	intergenic	0.156	6	5	15	0	0	0
5:18782852:C:G	rs62347195	5	18782852	C	G	0.1424	NA	NA	0.989374	rs17631488	6	CTD-2023M8.1	36569	intergenic	1.09	5	5	15	0	0	0
6:23725221:A:T	rs1547641	6	23725221	T	A	0.442	NA	NA	0.636459	rs9393484	7	RP4-810F7.1	75218	intergenic	4278	7	9	15	0	0	0
6:23728057:G:T	rs10946620	6	23728057	T	G	0.4369	NA	NA	0.785052	rs9393484	7	RP4-810F7.1	78054	intergenic	1376	7	5	15	0	0	0
6:23729636:A:T	rs1325019	6	23729636	A	T	0.4364	NA	NA	0.787359	rs9393484	7	RP4-810F7.1	79633	intergenic	4386	6	5	15	0	0	0
6:23752867:G:GA	rs11434990	6	23752867	GA	G	0.3372	NA	NA	0.729044	rs9393484	7	RP4-810F7.1	102864	intergenic	3072	NA	7	15	0	0	0
6:23753278:C:T	rs1325014	6	23753278	T	C	0.3372	NA	NA	0.729683	rs9393484	7	RP4-810F7.1	103275	intergenic	6059	NA	7	15	0	0	0
6:23753356:A:G	rs4631271	6	23753356	A	G	0.3372	NA	NA	0.729683	rs9393484	7	RP4-810F7.1	103353	intergenic	0.873	6	7	15	0	0	0
6:23753489:C:T	rs4331975	6	23753489	T	C	0.3372	NA	NA	0.729683	rs9393484	7	SPTLC1P2	103436	intergenic	2284	6	7	15	0	0	0
6:23753545:A:C	rs9366525	6	23753545	A	C	0.3372	NA	NA	0.729683	rs9393484	7	SPTLC1P2	103380	intergenic	4499	7	7	15	0	0	0
6:23753582:C:G	rs9366526	6	23753582	C	G	0.3369	NA	NA	0.729017	rs9393484	7	SPTLC1P2	103343	intergenic	2171	7	7	15	0	0	0
6:23753624:C:T	rs9366527	6	23753624	T	C	0.3372	NA	NA	0.729683	rs9393484	7	SPTLC1P2	103301	intergenic	0.905	6	14	15	0	0	0
6:23753702:T:TAA	rs146864988	6	23753702	TAA	T	0.3357	NA	NA	0.729238	rs9393484	7	SPTLC1P2	103223	intergenic	0.823	NA	14	15	0	0	0
6:23753798:C:T	rs9366528	6	23753798	T	C	0.3372	NA	NA	0.729683	rs9393484	7	SPTLC1P2	103127	intergenic	0.843	6	14	15	0	0	0
6:23753842:A:G	rs6938658	6	23753842	G	A	0.3372	NA	NA	0.729683	rs9393484	7	SPTLC1P2	103083	intergenic	0.487	6	14	15	0	0	0
6:23754015:C:T	rs6918781	6	23754015	C	T	0.3371	NA	NA	0.729429	rs9393484	7	SPTLC1P2	102910	intergenic	1.12	7	14	15	0	0	0
6:23754024:A:C	rs6939033	6	23754024	C	A	0.3372	NA	NA	0.729683	rs9393484	7	SPTLC1P2	102901	intergenic	6348	7	14	15	0	0	0
6:23754046:A:G	rs6939522	6	23754046	A	G	0.3372	NA	NA	0.729683	rs9393484	7	SPTLC1P2	102879	intergenic	6329	6	14	15	0	0	0
6:23754290:A:C	rs6939735	6	23754290	A	C	0.3372	NA	NA	0.729683	rs9393484	7	SPTLC1P2	102635	intergenic	0.165	7	14	15	0	0	0
6:23754705:A:G	rs1325013	6	23754705	G	A	0.3372	NA	NA	0.729683	rs9393484	7	SPTLC1P2	102220	intergenic	0.105	NA	15	15	0	0	0
6:23754817:T:TACA	rs59488356	6	23754817	TACA	T	0.3369	NA	NA	0.72953	rs9393484	7	SPTLC1P2	102108	intergenic	1236	NA	15	15	0	0	0
6:23755020:A:T	rs9379565	6	23755020	T	A	0.3372	NA	NA	0.729683	rs9393484	7	SPTLC1P2	101905	intergenic	1426	6	15	15	0	0	0
6:23755124:A:C	rs9358671	6	23755124	A	C	0.3372	NA	NA	0.729683	rs9393484	7	SPTLC1P2	101801	intergenic	0.764	6	15	15	0	0	0
6:23755208:A:T	rs9379566	6	23755208	T	A	0.337	NA	NA	0.729721	rs9393484	7	SPTLC1P2	101717	intergenic	0.982	6	9	15	0	0	0
6:23755579:C:T	rs9358672	6	23755579	T	C	0.3372	NA	NA	0.729683	rs9393484	7	SPTLC1P2	101346	intergenic	1862	7	9	15	0	0	0
6:23755635:A:T	rs10755628	6	23755635	A	T	0.3366	NA	NA	0.729043	rs9393484	7	SPTLC1P2	101290	intergenic	2284	7	9	15	0	0	0
6:23755641:G:T	rs10755629	6	23755641	T	G	0.3366	NA	NA	0.729043	rs9393484	7	SPTLC1P2	101284	intergenic	1361	6	9	15	0	0	0
6:23755661:A:C	rs10755631	6	23755661	A	C	0.3366	NA	NA	0.729043	rs9393484	7	SPTLC1P2	101264	intergenic	0.196	6	9	15	0	0	0
6:23755748:A:G	rs10806974	6	23755748	G	A	0.3373	NA	NA	0.729655	rs9393484	7	SPTLC1P2	101177	intergenic	5928	5	9	15	0	0	0
6:23755828:A:C	rs10946626	6	23755828	C	A	0.3373	NA	NA	0.729655	rs9393484	7	SPTLC1P2	101097	intergenic	2974	5	9	15	0	0	0
6:23755876:A:G	rs10946627	6	23755876	G	A	0.3373	NA	NA	0.729655	rs9393484	7	SPTLC1P2	101049	intergenic	3291	5	9	15	0	0	0
6:23755970:A:G	rs9358673	6	23755970	A	G	0.3373	NA	NA	0.729655	rs9393484	7	SPTLC1P2	100955	intergenic	0.026	6	9	15	0	0	0
6:23755975:A:T	rs9379567	6	23755975	T	A	0.3373	NA	NA	0.729655	rs9393484	7	SPTLC1P2	100950	intergenic	2425	6	9	15	0	0	0
6:23756048:A:G	rs9358674	6	23756048	A	G	0.3373	NA	NA	0.729655	rs9393484	7	SPTLC1P2	100877	intergenic	0.297	6	9	15	0	0	0
6:23756098:C:G	rs9358675	6	23756098	G	C	0.3373	NA	NA	0.729655	rs9393484	7	SPTLC1P2	100827	intergenic	2414	6	9	15	0	0	0
6:23756412:C:T	rs4398723	6	23756412	T	C	0.3372	NA	NA	0.729683	rs9393484	7	SPTLC1P2	100513	intergenic	1.25	7	9	15	0	0	0
6:23756573:G:T	rs2328797	6	23756573	T	G	0.3372	NA	NA	0.729683	rs9393484	7	SPTLC1P2	100352	intergenic	1305	7	9	15	0	0	0
6:23756592:A:G	rs2328798	6	23756592	A	G	0.3372	NA	NA	0.729683	rs9393484	7	SPTLC1P2	100333	intergenic	0.356	7	9	15	0	0	0
6:23756797:A:C	rs6913853	6	23756797	A	C	0.3373	NA	NA	0.729764	rs9393484	7	SPTLC1P2	100128	intergenic	0.127	6	9	15	0	0	0
6:23757079:A:T	rs4355604	6	23757079	T	A	0.337	NA	NA	0.729721	rs9393484	7	SPTLC1P2	99846	intergenic	3703	7	1	15	0	0	0
6:23757086:A:T	rs4337927	6	23757086	A	T	0.337	NA	NA	0.729721	rs9393484	7	SPTLC1P2	99839	intergenic	0.976	7	1	15	0	0	0
6:23757135:A:AG	rs71002413	6	23757135	AG	A	0.3395	NA	NA	0.724191	rs9393484	7	SPTLC1P2	99790	intergenic	2253	NA	1	15	0	0	0
6:23757229:C:T	rs4339446	6	23757229	C	T	0.3373	NA	NA	0.729764	rs9393484	7	SPTLC1P2	99696	intergenic	2499	6	1	15	0	0	0
6:23757650:A:G	rs9393458	6	23757650	A	G	0.3392	NA	NA	0.729942	rs9393484	7	SPTLC1P2	99275	intergenic	0.798	7	9	15	0	0	0
6:23757930:C:T	rs9358677	6	23757930	C	T	0.3373	NA	NA	0.729764	rs9393484	7	SPTLC1P2	98995	intergenic	5915	7	9	15	0	0	0
6:23758332:C:T	rs9358678	6	23758332	T	C	0.3373	NA	NA	0.729764	rs9393484	7	SPTLC1P2	98593	intergenic	0.322	6	9	15	0	0	0
6:23759400:C:T	rs1321896	6	23759400	T	C	0.3372	NA	NA	0.729597	rs9393484	7	SPTLC1P2	97525	intergenic	0.545	6	15	15	0	0	0
6:23759469:C:T	rs1321897	6	23759469	T	C	0.3371	NA	NA	0.729003	rs9393484	7	SPTLC1P2	97456	intergenic	0.668	6	15	15	0	0	0
6:23760264:A:G	rs6456572	6	23760264	A	G	0.3374	NA	NA	0.728306	rs9393484	7	SPTLC1P2	96661	intergenic	1139	7	9	15	0	0	0
6:23760286:A:G	rs6456573	6	23760286	G	A	0.3371	NA	NA	0.729003	rs9393484	7	SPTLC1P2	96639	intergenic	3495	7	9	15	0	0	0
6:23760744:C:T	rs6456574	6	23760744	C	T	0.3374	NA	NA	0.728306	rs9393484	7	SPTLC1P2	96181	intergenic	7086	6	9	15	0	0	0
6:23760775:A:G	rs1359433	6	23760775	A	G	0.3371	NA	NA	0.729003	rs9393484	7	SPTLC1P2	96150	intergenic	1911	7	9	15	0	0	0
6:23760780:C:G	rs6456575	6	23760780	C	G	0.3374	NA	NA	0.728306	rs9393484	7	SPTLC1P2	96145	intergenic	1.43	7	9	15	0	0	0
6:23760869:A:G	rs1359434	6	23760869	A	G	0.3374	NA	NA	0.728306	rs9393484	7	SPTLC1P2	96056	intergenic	1.91	7	9	15	0	0	0
6:23761314:C:T	rs9767271	6	23761314	C	T	0.3372	NA	NA	0.729142	rs9393484	7	SPTLC1P2	95611	intergenic	0.012	6	15	15	0	0	0
6:23761495:G:T	rs9767279	6	23761495	G	T	0.3433	NA	NA	0.717874	rs9393484	7	SPTLC1P2	95430	intergenic	1046	6	9	15	0	0	0
6:23761742:A:T	rs4712780	6	23761742	T	A	0.3373	NA	NA	0.729223	rs9393484	7	SPTLC1P2	95183	intergenic	6037	7	9	15	0	0	0
6:23762213:C:CCTT	rs75385840	6	23762213	CCTT	C	0.3371	NA	NA	0.730115	rs9393484	7	SPTLC1P2	94712	intergenic	1617	NA	9	15	0	0	0
6:23762518:A:G	rs9393461	6	23762518	G	A	0.3374	NA	NA	0.728278	rs9393484	7	SPTLC1P2	94407	intergenic	0.307	5	9	15	0	0	0
6:23762940:G:T	rs6918660	6	23762940	T	G	0.3372	NA	NA	0.729132	rs9393484	7	SPTLC1P2	93985	intergenic	1.9	7	9	15	0	0	0
6:23763298:A:G	rs961387	6	23763298	G	A	0.3374	NA	NA	0.728407	rs9393484	7	SPTLC1P2	93627	intergenic	2444	NA	9	15	0	0	0
6:23764732:C:T	rs1925206	6	23764732	T	C	0.3372	NA	NA	0.729132	rs9393484	7	SPTLC1P2	92193	intergenic	0.524	7	9	15	0	0	0
6:23764796:G:GC	rs5874939	6	23764796	GC	G	0.337	NA	NA	0.729756	rs9393484	7	SPTLC1P2	92129	intergenic	3599	NA	9	15	0	0	0
6:23764927:C:T	rs1408737	6	23764927	T	C	0.3436	NA	NA	0.727533	rs9393484	7	SPTLC1P2	91998	intergenic	0.201	6	9	15	0	0	0
6:23764940:A:G	rs1408738	6	23764940	G	A	0.3454	NA	NA	0.727184	rs9393484	7	SPTLC1P2	91985	intergenic	1121	6	9	15	0	0	0
6:23764943:A:G	rs1408739	6	23764943	A	G	0.3455	NA	NA	0.727155	rs9393484	7	SPTLC1P2	91982	intergenic	0.868	7	9	15	0	0	0
6:23764992:A:G	rs2328799	6	23764992	A	G	0.3372	NA	NA	0.728718	rs9393484	7	SPTLC1P2	91933	intergenic	0.976	7	9	15	0	0	0
6:23765041:C:T	rs6910557	6	23765041	C	T	0.3374	NA	NA	0.729242	rs9393484	7	SPTLC1P2	91884	intergenic	2422	7	9	15	0	0	0
6:23765054:A:G	rs6931216	6	23765054	A	G	0.3432	NA	NA	0.716896	rs9393484	7	SPTLC1P2	91871	intergenic	0.788	6	9	15	0	0	0
6:23765331:C:G	rs6931626	6	23765331	C	G	0.3372	NA	NA	0.729161	rs9393484	7	SPTLC1P2	91594	intergenic	1064	7	9	15	0	0	0
6:23765399:A:G	rs6931346	6	23765399	G	A	0.3372	NA	NA	0.729161	rs9393484	7	SPTLC1P2	91526	intergenic	3094	6	9	15	0	0	0
6:23765775:A:T	rs6936350	6	23765775	T	A	0.3372	NA	NA	0.729161	rs9393484	7	SPTLC1P2	91150	intergenic	4906	5	9	15	0	0	0
6:23765879:A:G	rs9379571	6	23765879	G	A	0.3372	NA	NA	0.729035	rs9393484	7	SPTLC1P2	91046	intergenic	0.509	5	9	15	0	0	0
6:23765880:A:G	rs9379572	6	23765880	A	G	0.3372	NA	NA	0.729035	rs9393484	7	SPTLC1P2	91045	intergenic	0.768	5	9	15	0	0	0
6:23765890:C:T	rs10456285	6	23765890	C	T	0.3375	NA	NA	0.727819	rs9393484	7	SPTLC1P2	91035	intergenic	3356	5	9	15	0	0	0
6:23766367:A:T	rs10806975	6	23766367	T	A	0.3365	NA	NA	0.72766	rs9393484	7	SPTLC1P2	90558	intergenic	0.205	6	9	15	0	0	0
6:23766910:A:G	rs9348597	6	23766910	A	G	0.3362	NA	NA	0.727591	rs9393484	7	SPTLC1P2	90015	intergenic	0.223	6	9	15	0	0	0
6:23766917:C:T	rs9366531	6	23766917	C	T	0.3362	NA	NA	0.727591	rs9393484	7	SPTLC1P2	90008	intergenic	3143	6	9	15	0	0	0
6:23767103:C:CAGA	6:23767103:C:CAGA	6	23767103	C	CAGA	0.3381	NA	NA	0.727236	rs9393484	7	SPTLC1P2	89822	intergenic	1442	NA	9	15	0	0	0
6:23767107:C:CAGA	6:23767107:C:CAGA	6	23767107	C	CAGA	0.3383	NA	NA	0.727401	rs9393484	7	SPTLC1P2	89818	intergenic	1462	NA	9	15	0	0	0
6:23767123:C:CT	6:23767123:C:CT	6	23767123	C	CT	0.3372	NA	NA	0.729675	rs9393484	7	SPTLC1P2	89802	intergenic	0.346	NA	9	15	0	0	0
6:23767146:A:C	rs9348598	6	23767146	A	C	0.3366	NA	NA	0.727332	rs9393484	7	SPTLC1P2	89779	intergenic	6181	7	9	15	0	0	0
6:23767234:A:G	rs9358680	6	23767234	G	A	0.3366	NA	NA	0.727388	rs9393484	7	SPTLC1P2	89691	intergenic	5865	7	9	15	0	0	0
6:23767339:C:T	rs9348599	6	23767339	C	T	0.3365	NA	NA	0.727416	rs9393484	7	SPTLC1P2	89586	intergenic	9993	6	9	15	0	0	0
6:23767741:C:T	rs10456286	6	23767741	T	C	0.3365	NA	NA	0.727334	rs9393484	7	SPTLC1P2	89184	intergenic	3926	7	9	15	0	0	0
6:23767914:G:GAA	6:23767914:G:GAA	6	23767914	G	GAA	0.3387	NA	NA	0.727356	rs9393484	7	SPTLC1P2	89011	intergenic	0.746	NA	9	15	0	0	0
6:23767977:A:G	rs4711054	6	23767977	G	A	0.3366	NA	NA	0.727379	rs9393484	7	SPTLC1P2	88948	intergenic	3032	6	9	15	0	0	0
6:23767992:G:T	rs4711055	6	23767992	T	G	0.3366	NA	NA	0.727379	rs9393484	7	SPTLC1P2	88933	intergenic	0.504	7	9	15	0	0	0
6:23768139:C:T	rs4711057	6	23768139	C	T	0.3364	NA	NA	0.727252	rs9393484	7	SPTLC1P2	88786	intergenic	2094	6	9	15	0	0	0
6:23768288:G:T	rs4711058	6	23768288	G	T	0.3365	NA	NA	0.727334	rs9393484	7	SPTLC1P2	88637	intergenic	3.2	7	14	15	0	0	0
6:23768436:A:G	rs9358683	6	23768436	G	A	0.3365	NA	NA	0.727334	rs9393484	7	SPTLC1P2	88489	intergenic	2833	7	14	15	0	0	0
6:23768707:A:G	rs9358684	6	23768707	G	A	0.3365	NA	NA	0.72798	rs9393484	7	SPTLC1P2	88218	intergenic	6287	6	14	15	0	0	0
6:23768847:C:T	rs4711059	6	23768847	C	T	0.3382	NA	NA	0.722463	rs9393484	7	SPTLC1P2	88078	intergenic	0.165	6	14	15	0	0	0
6:23768874:A:C	rs4712783	6	23768874	A	C	0.3365	NA	NA	0.725057	rs9393484	7	SPTLC1P2	88051	intergenic	1257	6	14	15	0	0	0
6:23769017:C:T	rs4712784	6	23769017	T	C	0.341	NA	NA	0.743624	rs9393484	7	SPTLC1P2	87908	intergenic	1445	6	14	15	0	0	0
6:23769237:C:T	rs4712785	6	23769237	T	C	0.3424	NA	NA	0.741237	rs9393484	7	SPTLC1P2	87688	intergenic	1969	6	14	15	0	0	0
6:23769831:G:T	rs9356888	6	23769831	G	T	0.3412	NA	NA	0.743778	rs9393484	7	SPTLC1P2	87094	intergenic	0.445	6	9	15	0	0	0
6:23769951:C:T	rs4712786	6	23769951	C	T	0.3412	NA	NA	0.743778	rs9393484	7	SPTLC1P2	86974	intergenic	2644	7	9	15	0	0	0
6:23770220:C:T	rs4712787	6	23770220	C	T	0.3412	NA	NA	0.743778	rs9393484	7	SPTLC1P2	86705	intergenic	3152	4	9	15	0	0	0
6:23770669:G:T	rs6942297	6	23770669	G	T	0.3412	NA	NA	0.743778	rs9393484	7	SPTLC1P2	86256	intergenic	4511	6	15	15	0	0	0
6:23771096:C:G	rs9358685	6	23771096	G	C	0.3412	NA	NA	0.743778	rs9393484	7	SPTLC1P2	85829	intergenic	0.962	6	15	15	0	0	0
6:23771192:G:T	rs9358686	6	23771192	G	T	0.3412	NA	NA	0.743778	rs9393484	7	SPTLC1P2	85733	intergenic	2695	7	15	15	0	0	0
6:23771423:A:AATGGTTGTATTT	rs139799008	6	23771423	AATGGTTGTATTT	A	0.3443	NA	NA	0.741281	rs9393484	7	SPTLC1P2	85502	intergenic	1757	NA	15	15	0	0	0
6:23771598:A:T	rs1536055	6	23771598	A	T	0.3412	NA	NA	0.743778	rs9393484	7	SPTLC1P2	85327	intergenic	3074	6	15	15	0	0	0
6:23771601:C:G	rs1536054	6	23771601	C	G	0.3412	NA	NA	0.743778	rs9393484	7	SPTLC1P2	85324	intergenic	0.017	7	14	15	0	0	0
6:23772414:A:G	rs2147701	6	23772414	A	G	0.3411	NA	NA	0.743778	rs9393484	7	SPTLC1P2	84511	intergenic	0.445	7	9	15	0	0	0
6:23773083:A:G	rs6904703	6	23773083	A	G	0.3412	NA	NA	0.743778	rs9393484	7	SPTLC1P2	83842	intergenic	0.02	6	9	15	0	0	0
6:23773257:C:CTGGTATTGTCAATA	rs113496614	6	23773257	CTGGTATTGTCAATA	C	0.3453	NA	NA	0.73712	rs9393484	7	SPTLC1P2	83668	intergenic	1356	NA	9	15	0	0	0
6:23775353:C:T	rs6939972	6	23775353	C	T	0.3425	NA	NA	0.73882	rs9393484	7	SPTLC1P2	81572	intergenic	2074	7	7	15	0	0	0
6:23775378:A:AT	6:23775378:A:AT	6	23775378	A	AT	0.3426	NA	NA	0.736699	rs9393484	7	SPTLC1P2	81547	intergenic	2247	NA	7	15	0	0	0
6:23776350:C:T	rs12190750	6	23776350	C	T	0.3424	NA	NA	0.738375	rs9393484	7	SPTLC1P2	80575	intergenic	1012	7	9	15	0	0	0
6:23776976:A:G	rs10946632	6	23776976	A	G	0.3442	NA	NA	0.746062	rs9393484	7	SPTLC1P2	79949	intergenic	0.622	7	14	15	0	0	0
6:23777029:A:G	rs10946633	6	23777029	G	A	0.3428	NA	NA	0.740072	rs9393484	7	SPTLC1P2	79896	intergenic	0.814	7	14	15	0	0	0
6:23777046:A:G	rs59002468	6	23777046	A	G	0.3405	NA	NA	0.743421	rs9393484	7	SPTLC1P2	79879	intergenic	0.717	7	14	15	0	0	0
6:23778529:C:G	rs9767669	6	23778529	G	C	0.3465	NA	NA	0.733947	rs9393484	7	SPTLC1P2	78396	intergenic	0.492	6	14	15	0	0	0
6:23781380:C:T	rs6910556	6	23781380	T	C	0.3427	NA	NA	0.739421	rs9393484	7	SPTLC1P2	75545	intergenic	2828	5	15	15	0	0	0
6:23782525:C:G	rs9393470	6	23782525	G	C	0.3415	NA	NA	0.744081	rs9393484	7	SPTLC1P2	74400	intergenic	0.306	NA	9	15	0	0	0
6:23783715:T:TTC	6:23783715:T:TTC	6	23783715	T	TTC	0.342	NA	NA	0.744352	rs9393484	7	SPTLC1P2	73210	intergenic	3435	NA	9	15	0	0	0
6:23784133:A:G	rs6939526	6	23784133	A	G	0.3415	NA	NA	0.744511	rs9393484	7	SPTLC1P2	72792	intergenic	4204	7	1	15	0	0	0
6:23784663:A:G	rs9295599	6	23784663	A	G	0.3428	NA	NA	0.739421	rs9393484	7	SPTLC1P2	72262	intergenic	17.11	4	5	15	0	0	0
6:23786156:C:T	rs1325025	6	23786156	T	C	0.3415	NA	NA	0.745535	rs9393484	7	SPTLC1P2	70769	intergenic	0.445	5	7	15	0	0	0
6:23786796:C:T	rs10806976	6	23786796	C	T	0.343	NA	NA	0.739459	rs9393484	7	SPTLC1P2	70129	intergenic	0.218	6	5	15	0	0	0
6:23787981:A:T	rs1325029	6	23787981	T	A	0.3415	NA	NA	0.747099	rs9393484	7	SPTLC1P2	68944	intergenic	5884	6	5	15	0	0	0
6:23790115:A:G	rs1408744	6	23790115	G	A	0.404	NA	NA	0.994105	rs9393484	7	SPTLC1P2	66810	intergenic	3876	5	7	15	0	0	0
6:23795317:C:G	rs2209415	6	23795317	C	G	0.4039	NA	NA	0.994107	rs9393484	7	SPTLC1P2	61608	intergenic	0.01	6	5	15	0	0	0
6:23796087:C:T	rs1408745	6	23796087	T	C	0.4044	NA	NA	0.996637	rs9393484	7	SPTLC1P2	60838	intergenic	1.85	7	7	15	0	0	0
6:23798867:A:G	rs9393484	6	23798867	G	A	0.4035	7.265e-11	NA	1	rs9393484	7	SPTLC1P2	58058	intergenic	0.44	7	9	15	0	0	0
6:23801897:A:G	rs191056127	6	23801897	A	G	0.3381	NA	NA	0.755039	rs9393484	7	SPTLC1P2	55028	intergenic	2668	6	15	15	0	0	0
6:23801901:A:G	rs183690543	6	23801901	G	A	0.3375	NA	NA	0.753349	rs9393484	7	SPTLC1P2	55024	intergenic	1652	6	15	15	0	0	0
6:23803143:C:T	rs6904242	6	23803143	T	C	0.3407	NA	NA	0.757453	rs9393484	7	SPTLC1P2	53782	intergenic	5419	3a	9	15	0	0	0
6:23804561:A:G	rs6456578	6	23804561	A	G	0.4039	NA	NA	0.997682	rs9393484	7	SPTLC1P2	52364	intergenic	0.466	6	9	15	0	0	0
6:23805119:A:G	rs9393486	6	23805119	G	A	0.4039	NA	NA	0.999155	rs9393484	7	SPTLC1P2	51806	intergenic	0.418	7	9	15	0	0	0
6:23806282:A:G	rs2147697	6	23806282	A	G	0.4039	NA	NA	0.999155	rs9393484	7	SPTLC1P2	50643	intergenic	0.166	6	15	15	0	0	0
6:23807696:A:G	rs148296471	6	23807696	G	A	0.4037	NA	NA	0.99789	rs9393484	7	SPTLC1P2	49229	intergenic	1683	6	15	15	0	0	0
6:23808349:C:T	rs6935141	6	23808349	T	C	0.4038	NA	NA	0.997679	rs9393484	7	SPTLC1P2	48576	intergenic	0.614	6	15	15	0	0	0
6:23810515:A:G	rs115272326	6	23810515	G	A	0.3205	NA	NA	0.708602	rs9393484	7	SPTLC1P2	46410	intergenic	0.263	7	9	15	0	0	0
6:23811203:A:G	rs9466921	6	23811203	G	A	0.3385	NA	NA	0.754787	rs9393484	7	SPTLC1P2	45722	intergenic	1374	6	9	15	0	0	0
6:23811914:A:G	rs6926576	6	23811914	A	G	0.4038	NA	NA	0.99327	rs9393484	7	SPTLC1P2	45011	intergenic	1773	7	9	15	0	0	0
6:23812225:A:C	rs9348610	6	23812225	A	C	0.4044	NA	NA	0.990346	rs9393484	7	SPTLC1P2	44700	intergenic	0.028	7	9	15	0	0	0
6:23814668:A:G	rs4712788	6	23814668	G	A	0.3519	NA	NA	0.711713	rs9393484	7	SPTLC1P2	42257	intergenic	0.025	7	9	15	0	0	0
6:23816706:C:T	rs4644051	6	23816706	T	C	0.4037	NA	NA	0.993894	rs9393484	7	SPTLC1P2	40219	intergenic	0.078	6	9	15	0	0	0
6:23816925:A:G	rs4360125	6	23816925	G	A	0.4038	NA	NA	0.996418	rs9393484	7	SPTLC1P2	40000	intergenic	0.209	7	9	15	0	0	0
6:23817807:A:C	rs10806979	6	23817807	A	C	0.3397	NA	NA	0.75502	rs9393484	7	SPTLC1P2	39118	intergenic	0.132	7	15	15	0	0	0
6:23818367:A:AC	6:23818367:A:AC	6	23818367	A	AC	0.3409	NA	NA	0.755379	rs9393484	7	SPTLC1P2	38558	intergenic	0.546	NA	9	15	0	0	0
6:23818645:C:T	rs9460927	6	23818645	C	T	0.3382	NA	NA	0.750274	rs9393484	7	SPTLC1P2	38280	intergenic	0.509	6	15	15	0	0	0
6:23818647:A:T	rs9460928	6	23818647	T	A	0.3507	NA	NA	0.705225	rs9393484	7	SPTLC1P2	38278	intergenic	0.798	6	15	15	0	0	0
6:23819234:C:T	rs11966645	6	23819234	C	T	0.404	NA	NA	0.995999	rs9393484	7	SPTLC1P2	37691	intergenic	0.503	6	9	15	0	0	0
6:23819235:G:T	rs11964038	6	23819235	T	G	0.404	NA	NA	0.995999	rs9393484	7	SPTLC1P2	37690	intergenic	0.214	6	9	15	0	0	0
6:23820377:C:T	rs146136195	6	23820377	C	T	0.3389	NA	NA	0.750444	rs9393484	7	SPTLC1P2	36548	intergenic	0.155	7	15	15	0	0	0
6:23832234:A:C	rs17232509	6	23832234	A	C	0.3332	NA	NA	0.737306	rs9393484	7	SPTLC1P2	24691	intergenic	1905	7	9	15	0	0	0
6:23834343:T:TATATA	6:23834343:T:TATATA	6	23834343	TATATA	T	0.3312	NA	NA	0.622696	rs9393484	7	SPTLC1P2	22582	intergenic	0.654	NA	9	15	0	0	0
6:23835768:G:T	rs1001075	6	23835768	T	G	0.3303	NA	NA	0.620303	rs9393484	7	SPTLC1P2	21157	intergenic	2077	NA	9	15	0	0	0
6:23838775:A:AT	rs534674716	6	23838775	A	AT	0.4234	NA	NA	0.723948	rs9393484	7	SPTLC1P2	18150	intergenic	6.42	NA	9	15	0	0	0
6:23839350:C:CA	rs35238938	6	23839350	C	CA	0.4231	NA	NA	0.725935	rs9393484	7	SPTLC1P2	17575	intergenic	0.583	NA	9	15	0	0	0
6:23847877:C:G	rs9466935	6	23847877	G	C	0.3307	NA	NA	0.61794	rs9393484	7	SPTLC1P2	9048	intergenic	0.753	7	15	15	1	0	0
6:23854029:A:G	rs13217524	6	23854029	G	A	0.4262	NA	NA	0.72545	rs9393484	7	SPTLC1P2	2896	intergenic	2102	7	9	15	1	0	0
6:23856327:A:G	rs6907241	6	23856327	G	A	0.3331	NA	NA	0.610823	rs9393484	7	SPTLC1P2	598	downstream	9.93	7	9	15	1	0	0
6:23857201:C:G	rs9295600	6	23857201	G	C	0.4371	NA	NA	0.684513	rs9393484	7	SPTLC1P2	154	upstream	3453	6	9	15	1	0	0
6:23863817:C:G	rs6922292	6	23863817	C	G	0.4607	NA	NA	0.619848	rs9393484	7	SPTLC1P2	6770	intergenic	0.623	6	9	15	1	0	0
7:21716108:A:G	rs1866672	7	21716108	G	A	0.4125	NA	NA	0.96295	rs2965391	8	DNAH11	0	intronic	1674	5	9	15	1	0	0
7:21717603:C:T	rs2965389	7	21717603	C	T	0.4924	NA	NA	0.703327	rs2965391	8	DNAH11	0	intronic	1674	6	9	15	1	0	0
7:21717993:C:T	rs2919224	7	21717993	C	T	0.4601	NA	NA	0.616564	rs2965391	8	DNAH11	0	intronic	2446	6	9	15	1	0	0
7:21719313:A:G	rs920440	7	21719313	G	A	0.4936	NA	NA	0.712212	rs2965391	8	DNAH11	0	intronic	5.38	7	9	15	1	0	0
7:21719664:G:T	rs920442	7	21719664	G	T	0.4598	NA	NA	0.621988	rs2965391	8	DNAH11	0	intronic	0.311	6	9	15	1	0	0
7:21719768:A:G	rs2965391	7	21719768	G	A	0.4228	0.000001287	2525	1	rs2965391	8	DNAH11	0	intronic	0.308	7	9	15	1	0	0
7:21719802:C:T	rs2965392	7	21719802	C	T	0.495	NA	NA	0.719027	rs2965391	8	DNAH11	0	intronic	6667	7	9	15	1	0	0
7:21720159:A:T	rs2965393	7	21720159	T	A	0.4624	NA	NA	0.855807	rs2965391	8	DNAH11	0	intronic	3807	6	9	15	1	0	0
7:21720934:A:G	rs2965395	7	21720934	A	G	0.4276	NA	NA	0.984311	rs2965391	8	DNAH11	0	intronic	1761	7	9	15	1	0	0
8:8310508:C:G	rs2979172	8	8310508	G	C	0.4734	NA	NA	0.62957	rs13270070	9	CTA-398F10.2	3910	intergenic	2076	4	5	15	1	1	1
8:8316637:C:T	rs2921064	8	8316637	C	T	0.4582	NA	NA	0.603846	rs13270070	9	CTA-398F10.2	0	ncRNA_intronic	2283	NA	5	15	1	1	1
8:8328581:C:G	rs7017207	8	8328581	C	G	0.4701	NA	NA	0.621394	rs13270070	9	CTA-398F10.2	9733	intergenic	1499	7	1	15	1	0	0
8:8378102:C:T	rs13270194	8	8378102	T	C	0.4849	NA	NA	0.613594	rs13270070	9	CTD-3023L14.3	35145	intergenic	0.398	4	5	15	0	1	0
8:8378463:G:GC	rs753530160	8	8378463	GC	G	0.4849	NA	NA	0.612565	rs13270070	9	CTD-3023L14.3	34784	intergenic	1595	NA	5	15	0	1	0
8:8379106:C:T	rs7826654	8	8379106	C	T	0.4841	NA	NA	0.612049	rs13270070	9	CTD-3023L14.3	34141	intergenic	2916	7	5	15	0	1	0
8:8379514:C:T	rs7009054	8	8379514	T	C	0.4832	NA	NA	0.61217	rs13270070	9	CTD-3023L14.3	33733	intergenic	2002	7	5	15	0	1	0
8:8380224:A:G	rs6601703	8	8380224	A	G	0.4855	NA	NA	0.613765	rs13270070	9	CTD-3023L14.3	33023	intergenic	5021	5	2	15	0	1	1
8:8380530:C:T	rs7817376	8	8380530	T	C	0.4856	NA	NA	0.614531	rs13270070	9	CTD-3023L14.3	32717	intergenic	0.819	6	5	15	0	1	1
8:8382705:A:G	rs7823056	8	8382705	A	G	0.4845	NA	NA	0.615733	rs13270070	9	CTD-3023L14.3	30542	intergenic	3736	6	5	15	0	1	1
8:8383140:G:T	rs61296026	8	8383140	T	G	0.4771	NA	NA	0.608089	rs13270070	9	CTD-3023L14.3	30107	intergenic	3807	6	5	15	0	0	1
8:8384647:C:G	rs6995407	8	8384647	C	G	0.4849	NA	NA	0.615151	rs13270070	9	CTD-3023L14.3	28600	intergenic	1745	5	5	15	0	1	1
8:8544808:C:T	rs1879957	8	8544808	T	C	0.4826	NA	NA	0.605946	rs13270070	9	CLDN23	14639	intergenic	2513	NA	1	15	0	1	0
8:8544872:A:G	rs6601724	8	8544872	G	A	0.4826	NA	NA	0.605763	rs13270070	9	CLDN23	14575	intergenic	5216	6	1	15	0	1	0
8:8545624:T:TTTG	rs796362861	8	8545624	TTTG	T	0.4839	NA	NA	0.603165	rs13270070	9	CLDN23	13823	intergenic	1643	NA	5	15	0	1	0
8:8546283:A:AAATT	rs3081202	8	8546283	A	AAATT	0.4812	NA	NA	0.600679	rs13270070	9	CLDN23	13164	intergenic	3898	NA	5	15	0	1	0
8:8547110:C:G	rs7005216	8	8547110	G	C	0.4813	NA	NA	0.602791	rs13270070	9	CLDN23	12337	intergenic	1581	1f	2	15	0	1	0
8:8547811:A:G	rs6990746	8	8547811	A	G	0.4911	NA	NA	0.626363	rs13270070	9	CLDN23	11636	intergenic	0.532	5	5	15	0	1	0
8:8548801:A:G	rs10106453	8	8548801	G	A	0.4845	NA	NA	0.610641	rs13270070	9	CLDN23	10646	intergenic	0.129	6	5	15	0	1	0
8:8549020:A:C	rs10093926	8	8549020	A	C	0.4893	NA	NA	0.623138	rs13270070	9	CLDN23	10427	intergenic	0.637	6	5	15	0	1	0
8:8578067:C:T	rs7829810	8	8578067	C	T	0.4544	NA	NA	0.659415	rs13270070	9	RP11-211C9.1	3135	intergenic	2144	5	9	14	1	1	0
8:8578120:A:T	rs7829826	8	8578120	A	T	0.459	NA	NA	0.659764	rs13270070	9	RP11-211C9.1	3082	intergenic	1801	5	9	14	1	1	0
8:8578229:A:G	rs7825636	8	8578229	G	A	0.4562	NA	NA	0.665248	rs13270070	9	RP11-211C9.1	2973	intergenic	0.116	5	7	14	1	1	0
8:8578794:A:T	rs572366	8	8578794	T	A	0.4543	NA	NA	0.670018	rs13270070	9	RP11-211C9.1	2408	intergenic	2053	3a	7	14	1	1	0
8:8578811:C:T	rs572307	8	8578811	C	T	0.4542	NA	NA	0.670727	rs13270070	9	RP11-211C9.1	2391	intergenic	6568	NA	7	14	1	1	0
8:8581408:C:G	rs485107	8	8581408	G	C	0.461	NA	NA	0.652958	rs13270070	9	RP11-211C9.1	0	ncRNA_intronic	2184	5	7	13	1	1	0
8:8584344:A:G	rs777707	8	8584344	A	G	0.4631	NA	NA	0.662897	rs13270070	9	RP11-211C9.1	0	ncRNA_intronic	2425	NA	13	14	1	1	0
8:8589117:C:T	rs523598	8	8589117	T	C	0.4583	NA	NA	0.68192	rs13270070	9	RP11-211C9.1	0	ncRNA_intronic	5356	NA	13	14	1	1	0
8:8592845:C:G	rs555617	8	8592845	G	C	0.4557	NA	NA	0.665656	rs13270070	9	RP11-211C9.1	0	ncRNA_intronic	3765	6	5	14	1	1	0
8:8595104:A:T	rs519019	8	8595104	T	A	0.4593	NA	NA	0.677947	rs13270070	9	RP11-211C9.1	0	ncRNA_intronic	3341	6	5	14	1	1	0
8:8602344:C:T	rs1719381	8	8602344	T	C	0.4954	NA	NA	0.617927	rs13270070	9	RP11-211C9.1	0	ncRNA_intronic	6657	2b	5	15	1	1	1
8:8603160:A:G	rs4841025	8	8603160	A	G	0.4939	NA	NA	0.617357	rs13270070	9	RP11-211C9.1	0	ncRNA_intronic	7021	5	5	15	1	1	1
8:8604423:A:C	rs6985207	8	8604423	A	C	0.4606	NA	NA	0.609603	rs13270070	9	RP11-211C9.1	0	ncRNA_intronic	5408	6	5	15	1	1	1
8:8633548:G:T	rs609958	8	8633548	G	T	0.4708	NA	NA	0.806557	rs13270070	9	RP11-211C9.1	0	ncRNA_intronic	5665	NA	5	15	1	1	1
8:8640172:A:C	rs693109	8	8640172	A	C	0.463	NA	NA	0.786205	rs13270070	9	RP11-211C9.1	182	upstream	0.231	NA	1	5	1	1	1
8:8643938:C:T	rs2271342	8	8643938	C	T	0.4686	NA	NA	0.79679	rs13270070	9	MFHAS1	0	intronic	1258	5	4	5	1	1	1
8:8644274:C:G	rs12677543	8	8644274	G	C	0.468	NA	NA	0.796887	rs13270070	9	MFHAS1	0	intronic	0.288	5	5	5	1	1	1
8:8646246:C:T	rs12682352	8	8646246	T	C	0.4703	NA	NA	0.822707	rs13270070	9	MFHAS1	0	intronic	0.006	1d	4	5	1	1	1
8:8649881:C:T	rs11249891	8	8649881	C	T	0.4635	NA	NA	0.801956	rs13270070	9	MFHAS1	0	intronic	3127	7	4	5	1	1	1
8:8654057:A:G	rs2409091	8	8654057	G	A	0.4727	NA	NA	0.830937	rs13270070	9	MFHAS1	0	intronic	2046	7	4	5	1	1	0
8:8658540:A:G	rs2048419	8	8658540	A	G	0.4629	NA	NA	0.815867	rs13270070	9	MFHAS1	0	intronic	4468	7	5	5	1	1	0
8:8660538:A:C	rs6994038	8	8660538	C	A	0.4601	NA	NA	0.809138	rs13270070	9	MFHAS1	0	intronic	0.886	7	4	5	1	1	1
8:8661026:C:CA	8:8661026:C:CA	8	8661026	CA	C	0.4853	NA	NA	0.80969	rs13270070	9	MFHAS1	0	intronic	1165	NA	5	5	1	0	1
8:8661114:C:CA	rs34140883	8	8661114	C	CA	0.472	NA	NA	0.830055	rs13270070	9	MFHAS1	0	intronic	1142	NA	5	5	1	1	1
8:8661534:C:T	rs12547493	8	8661534	T	C	0.4724	NA	NA	0.826783	rs13270070	9	MFHAS1	0	intronic	5035	1f	4	5	1	1	1
8:8663215:C:T	rs28399241	8	8663215	T	C	0.4471	NA	NA	0.601602	rs13270070	9	MFHAS1	0	intronic	1424	5	5	5	1	1	1
8:8664622:A:G	rs4841042	8	8664622	G	A	0.4554	NA	NA	0.825013	rs13270070	9	MFHAS1	0	intronic	0.544	1f	5	5	1	1	1
8:8664940:A:G	rs4841044	8	8664940	A	G	0.4475	0.02418	1526	0.602183	rs13270070	9	MFHAS1	0	intronic	6776	1f	5	5	1	1	1
8:8665147:A:G	rs11783966	8	8665147	A	G	0.4475	NA	NA	0.601913	rs13270070	9	MFHAS1	0	intronic	1321	1f	5	5	1	1	1
8:8665802:C:T	rs9644776	8	8665802	T	C	0.4711	NA	NA	0.815804	rs13270070	9	MFHAS1	0	intronic	3787	3a	5	5	1	1	1
8:8669681:C:CGTAA	rs751734877	8	8669681	CGTAA	C	0.4591	NA	NA	0.825948	rs13270070	9	MFHAS1	0	intronic	3.15	NA	2	5	1	1	1
8:8670082:C:G	rs4840362	8	8670082	G	C	0.4598	NA	NA	0.827262	rs13270070	9	MFHAS1	0	intronic	7687	1f	4	5	1	1	0
8:8670177:A:T	rs7823757	8	8670177	T	A	0.4597	NA	NA	0.827553	rs13270070	9	MFHAS1	0	intronic	3257	5	4	5	1	1	0
8:8670599:A:G	rs60315134	8	8670599	A	G	0.4601	NA	NA	0.827403	rs13270070	9	MFHAS1	0	intronic	4763	7	4	5	1	1	0
8:8670736:A:C	rs59046059	8	8670736	C	A	0.4567	NA	NA	0.821092	rs13270070	9	MFHAS1	0	intronic	2.53	7	5	5	1	1	0
8:8671962:C:T	rs11784052	8	8671962	C	T	0.4597	NA	NA	0.826677	rs13270070	9	MFHAS1	0	intronic	2474	1f	4	5	1	1	0
8:8672429:C:G	rs11777085	8	8672429	G	C	0.4601	NA	NA	0.826767	rs13270070	9	MFHAS1	0	intronic	1381	7	4	5	1	1	0
8:8672579:A:G	rs4841045	8	8672579	A	G	0.46	NA	NA	0.826072	rs13270070	9	MFHAS1	0	intronic	3217	7	4	5	1	1	0
8:8676626:G:GAATC	rs765366115	8	8676626	GAATC	G	0.4623	NA	NA	0.853904	rs13270070	9	MFHAS1	0	intronic	2.03	NA	5	5	1	1	0
8:8678530:A:G	rs882462	8	8678530	G	A	0.4596	NA	NA	0.860922	rs13270070	9	MFHAS1	0	intronic	5451	NA	2	5	1	1	0
8:8679141:C:CTT	8:8679141:C:CTT	8	8679141	CTT	C	0.4614	NA	NA	0.860999	rs13270070	9	MFHAS1	0	intronic	1974	NA	2	5	1	1	0
8:8679176:A:G	rs11775523	8	8679176	A	G	0.4601	NA	NA	0.859353	rs13270070	9	MFHAS1	0	intronic	10.14	6	2	5	1	1	0
8:8679614:C:T	rs1039915	8	8679614	T	C	0.4601	NA	NA	0.858447	rs13270070	9	MFHAS1	0	intronic	0.034	4	2	5	1	1	0
8:8680477:A:G	rs57312668	8	8680477	G	A	0.4601	NA	NA	0.859732	rs13270070	9	MFHAS1	0	intronic	3841	5	4	5	1	1	0
8:8682192:A:T	rs2409092	8	8682192	A	T	0.4602	NA	NA	0.862242	rs13270070	9	MFHAS1	0	intronic	5001	4	4	5	1	1	0
8:8682878:C:T	rs12545499	8	8682878	T	C	0.4729	NA	NA	0.835624	rs13270070	9	MFHAS1	0	intronic	3001	7	4	5	1	1	0
8:8685646:C:T	rs4841051	8	8685646	T	C	0.4761	NA	NA	0.828244	rs13270070	9	MFHAS1	0	intronic	1281	1f	2	5	1	1	0
8:8685854:A:G	rs1039916	8	8685854	A	G	0.4756	NA	NA	0.829197	rs13270070	9	MFHAS1	0	intronic	1488	NA	2	15	1	1	0
8:8687054:C:G	rs3789849	8	8687054	G	C	0.4243	NA	NA	0.905076	rs13270070	9	MFHAS1	0	intronic	0.078	7	5	15	1	1	0
8:8691622:A:T	rs13270070	8	8691622	A	T	0.4286	1.534e-10	NA	1	rs13270070	9	MFHAS1	0	intronic	2747	7	5	15	1	1	0
8:8692477:C:T	rs2409096	8	8692477	T	C	0.4301	NA	NA	0.992062	rs13270070	9	MFHAS1	0	intronic	4006	6	5	15	1	1	0
8:8699757:A:T	rs7820146	8	8699757	T	A	0.4316	NA	NA	0.95462	rs13270070	9	MFHAS1	0	intronic	0.057	7	1	5	1	1	0
8:8699761:C:T	rs7833171	8	8699761	C	T	0.4317	NA	NA	0.954825	rs13270070	9	MFHAS1	0	intronic	0.311	7	1	5	1	1	0
8:8700851:C:T	rs11249893	8	8700851	C	T	0.4715	NA	NA	0.832082	rs13270070	9	MFHAS1	0	intronic	1177	5	5	5	1	1	0
8:8703781:G:GGA	8:8703781:G:GGA	8	8703781	GGA	G	0.4203	NA	NA	0.913614	rs13270070	9	MFHAS1	0	intronic	0.094	NA	5	5	1	1	0
8:8704330:C:G	rs4481596	8	8704330	G	C	0.4681	NA	NA	0.843648	rs13270070	9	MFHAS1	0	intronic	2414	5	2	7	1	1	0
8:8706130:A:AT	8:8706130:A:AT	8	8706130	AT	A	0.3735	NA	NA	0.771756	rs13270070	9	MFHAS1	0	intronic	1522	NA	1	5	1	1	0
8:8708974:C:G	rs3925830	8	8708974	C	G	0.3668	NA	NA	0.729073	rs13270070	9	MFHAS1	0	intronic	1073	5	1	7	1	1	0
8:8709756:C:G	rs1964719	8	8709756	G	C	0.3645	NA	NA	0.721834	rs13270070	9	MFHAS1	0	intronic	1515	5	5	5	1	1	0
8:8709971:C:T	rs3958877	8	8709971	C	T	0.3605	NA	NA	0.711707	rs13270070	9	MFHAS1	0	intronic	1462	7	5	5	1	1	0
8:8709998:C:CACACAT	rs746391978	8	8709998	CACACAT	C	0.3607	NA	NA	0.716568	rs13270070	9	MFHAS1	0	intronic	1724	NA	5	5	1	0	0
8:8719513:A:G	rs35900578	8	8719513	G	A	0.3918	NA	NA	0.803163	rs13270070	9	MFHAS1	0	intronic	0.455	4	2	5	1	1	0
8:8722675:C:T	rs332037	8	8722675	C	T	0.4223	NA	NA	0.635961	rs13270070	9	MFHAS1	0	intronic	0.77	NA	4	5	1	1	1
8:8723651:C:G	rs332039	8	8723651	C	G	0.4238	NA	NA	0.633846	rs13270070	9	MFHAS1	0	intronic	0.712	1f	4	5	1	1	1
8:8723918:G:T	rs3789845	8	8723918	G	T	0.3383	NA	NA	0.623776	rs13270070	9	MFHAS1	0	intronic	0.364	NA	4	5	1	1	1
8:8729193:A:C	rs13274028	8	8729193	A	C	0.375	NA	NA	0.696379	rs13270070	9	MFHAS1	0	intronic	8125	1f	2	7	1	1	1
8:8730488:A:G	rs332040	8	8730488	G	A	0.4532	NA	NA	0.731102	rs13270070	9	MFHAS1	0	intronic	1773	NA	2	7	1	1	0
8:9404307:A:G	rs12676193	8	9404307	A	G	0.3618	NA	NA	0.75542	rs9657509	9	RP11-375N15.2	8348	intergenic	0.204	4	5	15	1	1	0
8:9404935:G:GGGTC	rs755412844	8	9404935	GGGTC	G	0.3341	NA	NA	0.783067	rs9657509	9	RP11-375N15.2	7720	intergenic	0.954	NA	5	15	1	1	0
8:9406602:A:G	rs1458942	8	9406602	A	G	0.3579	NA	NA	0.753756	rs9657509	9	RP11-375N15.2	6053	intergenic	0.338	6	5	15	1	1	0
8:9408271:A:G	rs4840425	8	9408271	A	G	0.3713	NA	NA	0.797997	rs9657509	9	RP11-375N15.2	4384	intergenic	0.002	6	5	15	1	1	0
8:9420566:C:T	rs12545250	8	9420566	T	C	0.3614	NA	NA	0.844935	rs9657509	9	TNKS	0	intronic	0.666	5	5	15	1	1	0
8:9422006:C:G	rs6990418	8	9422006	C	G	0.3601	NA	NA	0.847408	rs9657509	9	TNKS	0	intronic	0.662	7	5	15	1	1	0
8:9433499:G:T	rs4128198	8	9433499	T	G	0.3562	NA	NA	0.829308	rs9657509	9	TNKS	0	intronic	1246	NA	2	5	1	1	0
8:9461315:A:T	rs6601340	8	9461315	A	T	0.3574	NA	NA	0.893649	rs9657509	9	TNKS	0	intronic	4334	NA	5	15	1	1	0
8:9479161:A:G	rs12682175	8	9479161	G	A	0.3564	NA	NA	0.892827	rs9657509	9	TNKS	0	intronic	3126	7	5	15	1	1	1
8:9493129:C:T	rs7846399	8	9493129	C	T	0.359	NA	NA	0.903773	rs9657509	9	TNKS	0	intronic	5103	5	5	15	1	1	1
8:9493927:C:T	rs12547642	8	9493927	C	T	0.3596	NA	NA	0.903893	rs9657509	9	TNKS	0	intronic	2504	6	5	15	1	1	1
8:9500244:A:T	rs11249932	8	9500244	T	A	0.2611	NA	NA	0.607394	rs9657509	9	TNKS	0	intronic	2304	5	5	15	1	1	0
8:9506810:C:T	rs11785458	8	9506810	C	T	0.3595	NA	NA	0.90612	rs9657509	9	TNKS	0	intronic	4276	5	5	15	1	1	0
8:9510830:C:T	rs11249934	8	9510830	C	T	0.3588	NA	NA	0.905547	rs9657509	9	TNKS	0	intronic	1.01	1f	4	5	1	1	0
8:9518424:A:G	rs4554469	8	9518424	G	A	0.3605	NA	NA	0.905729	rs9657509	9	TNKS	0	intronic	2065	6	5	15	1	1	0
8:9535056:A:G	rs7840706	8	9535056	G	A	0.2995	NA	NA	0.701389	rs9657509	9	TNKS	0	intronic	5673	4	5	15	1	1	1
8:9536256:A:C	rs13263409	8	9536256	C	A	0.3006	NA	NA	0.707446	rs9657509	9	TNKS	0	intronic	3812	6	5	5	1	1	1
8:9536713:C:G	rs13270518	8	9536713	G	C	0.3009	NA	NA	0.708403	rs9657509	9	TNKS	0	intronic	3553	6	1	5	1	1	1
8:9537635:A:G	rs12114182	8	9537635	A	G	0.3013	NA	NA	0.708655	rs9657509	9	TNKS	0	intronic	2295	5	1	5	1	1	1
8:9539000:A:G	rs12543959	8	9539000	A	G	0.3016	NA	NA	0.708569	rs9657509	9	TNKS	0	intronic	4587	5	1	15	1	1	1
8:9540330:T:TATTA	rs762877462	8	9540330	T	TATTA	0.307	NA	NA	0.68075	rs9657509	9	TNKS	0	intronic	4429	NA	5	5	1	1	0
8:9540854:C:G	rs7822700	8	9540854	G	C	0.309	NA	NA	0.679652	rs9657509	9	TNKS	0	intronic	0.299	6	5	5	1	1	0
8:9541455:C:T	rs13250951	8	9541455	C	T	0.3084	NA	NA	0.681178	rs9657509	9	TNKS	0	intronic	9003	6	5	5	1	1	0
8:9542071:G:T	rs12544371	8	9542071	G	T	0.3011	NA	NA	0.710937	rs9657509	9	TNKS	0	intronic	0.376	5	5	5	1	1	0
8:9542601:C:T	rs9650639	8	9542601	C	T	0.3064	NA	NA	0.673161	rs9657509	9	TNKS	0	intronic	5983	6	4	5	1	1	0
8:9543080:A:G	rs12679180	8	9543080	A	G	0.3065	NA	NA	0.672761	rs9657509	9	TNKS	0	intronic	2599	6	4	5	1	1	0
8:9543120:A:G	rs12677313	8	9543120	G	A	0.3064	NA	NA	0.672945	rs9657509	9	TNKS	0	intronic	0.184	7	4	5	1	1	0
8:9543651:A:T	rs13270801	8	9543651	T	A	0.3067	NA	NA	0.673258	rs9657509	9	TNKS	0	intronic	3246	5	4	5	1	1	0
8:9544378:T:TA	8:9544378:T:TA	8	9544378	T	TA	0.3016	NA	NA	0.654574	rs9657509	9	TNKS	0	intronic	0.814	NA	4	5	1	1	0
8:9545167:C:T	rs11776236	8	9545167	C	T	0.3067	NA	NA	0.674163	rs9657509	9	TNKS	0	intronic	5055	5	4	5	1	1	0
8:9545368:C:T	rs7003791	8	9545368	C	T	0.3069	NA	NA	0.67323	rs9657509	9	TNKS	0	intronic	4388	5	4	5	1	1	0
8:9545570:G:T	rs10081478	8	9545570	G	T	0.3014	NA	NA	0.653988	rs9657509	9	TNKS	0	intronic	1521	7	4	5	1	1	0
8:9546306:C:T	rs4840434	8	9546306	C	T	0.3056	NA	NA	0.67919	rs9657509	9	TNKS	0	intronic	1011	7	4	5	1	1	0
8:9547861:A:G	rs6990300	8	9547861	A	G	0.3087	NA	NA	0.679912	rs9657509	9	TNKS	0	intronic	8.32	7	4	5	1	1	0
8:9548145:A:G	rs6601344	8	9548145	G	A	0.3086	NA	NA	0.678902	rs9657509	9	TNKS	0	intronic	3171	7	4	5	1	1	0
8:9548592:A:G	rs4313162	8	9548592	G	A	0.3089	NA	NA	0.677233	rs9657509	9	TNKS	0	intronic	12.57	7	4	5	1	1	0
8:9555907:A:C	rs10903317	8	9555907	C	A	0.3007	NA	NA	0.70857	rs9657509	9	TNKS	0	intronic	1805	6	5	5	1	1	1
8:9558446:C:CT	8:9558446:C:CT	8	9558446	C	CT	0.3543	NA	NA	0.9261	rs9657509	9	TNKS	0	intronic	0.44	NA	4	5	1	0	1
8:9558447:C:T	rs35233861	8	9558447	C	T	0.3454	NA	NA	0.903638	rs9657509	9	TNKS	0	intronic	1.45	6	4	5	1	0	1
8:9558448:C:T	rs59238467	8	9558448	C	T	0.3543	NA	NA	0.9261	rs9657509	9	TNKS	0	intronic	1402	6	4	5	1	0	1
8:9559838:C:T	rs7013239	8	9559838	C	T	0.3669	NA	NA	0.951606	rs9657509	9	TNKS	0	intronic	1676	7	4	5	1	1	1
8:9560169:A:G	rs9644704	8	9560169	G	A	0.3629	NA	NA	0.963141	rs9657509	9	TNKS	0	intronic	8691	7	4	5	1	1	1
8:9564437:A:G	rs7006985	8	9564437	G	A	0.3706	NA	NA	0.944626	rs9657509	9	TNKS	0	exonic	0.134	5	4	4	1	1	1
8:9564600:C:T	rs12542457	8	9564600	C	T	0.3632	NA	NA	0.974692	rs9657509	9	TNKS	0	intronic	8091	6	4	4	1	1	1
8:9565392:A:C	rs35874762	8	9565392	A	C	0.3765	NA	NA	0.929191	rs9657509	9	TNKS	0	intronic	0.645	7	4	5	1	1	1
8:9566499:C:CG	rs751023867	8	9566499	C	CG	0.3702	NA	NA	0.948234	rs9657509	9	TNKS	0	intronic	0.647	NA	4	5	1	1	1
8:9571019:A:G	rs4841201	8	9571019	A	G	0.2975	NA	NA	0.71294	rs9657509	9	TNKS	0	intronic	1445	6	4	5	1	1	0
8:9571364:C:T	rs7462070	8	9571364	T	C	0.3635	NA	NA	0.973135	rs9657509	9	TNKS	0	intronic	0.191	5	4	5	1	1	0
8:9571445:C:T	rs7459728	8	9571445	C	T	0.2975	NA	NA	0.712943	rs9657509	9	TNKS	0	intronic	3108	5	4	5	1	1	0
8:9571621:A:G	rs7461939	8	9571621	A	G	0.364	NA	NA	0.971102	rs9657509	9	TNKS	0	intronic	2941	1f	4	5	1	1	0
8:9572260:A:G	rs6601349	8	9572260	A	G	0.2976	NA	NA	0.712473	rs9657509	9	TNKS	0	intronic	1669	7	4	5	1	1	0
8:9572679:A:G	rs12155819	8	9572679	G	A	0.3639	NA	NA	0.970682	rs9657509	9	TNKS	0	intronic	3761	7	4	5	1	1	0
8:9573154:A:G	rs12114661	8	9573154	A	G	0.3639	NA	NA	0.970679	rs9657509	9	TNKS	0	intronic	1499	7	4	5	1	1	0
8:9573284:A:T	rs4129360	8	9573284	A	T	0.3639	NA	NA	0.970461	rs9657509	9	TNKS	0	intronic	15.62	7	4	5	1	1	0
8:9573956:C:G	rs6601350	8	9573956	G	C	0.3635	NA	NA	0.970216	rs9657509	9	TNKS	0	intronic	5632	7	4	5	1	1	0
8:9575129:G:T	rs35316422	8	9575129	T	G	0.3637	NA	NA	0.971971	rs9657509	9	TNKS	0	intronic	2776	5	4	5	1	1	0
8:9575319:G:T	rs13272424	8	9575319	G	T	0.3638	NA	NA	0.972429	rs9657509	9	TNKS	0	intronic	1275	6	4	5	1	1	0
8:9575331:A:T	rs13264850	8	9575331	T	A	0.3642	NA	NA	0.970254	rs9657509	9	TNKS	0	intronic	4832	7	4	5	1	1	0
8:9578255:A:G	rs6994574	8	9578255	A	G	0.3638	NA	NA	0.97176	rs9657509	9	TNKS	0	intronic	2145	4	2	5	1	1	0
8:9579249:A:C	rs13268319	8	9579249	A	C	0.3631	NA	NA	0.975161	rs9657509	9	TNKS	0	intronic	1818	7	4	5	1	1	0
8:9579378:A:T	rs6983015	8	9579378	T	A	0.2568	NA	NA	0.609459	rs9657509	9	TNKS	0	intronic	5849	7	4	5	1	1	0
8:9580001:A:G	rs4612345	8	9580001	G	A	0.3628	NA	NA	0.976685	rs9657509	9	TNKS	0	intronic	5792	7	4	5	1	1	0
8:9581070:C:G	rs6982148	8	9581070	C	G	0.363	NA	NA	0.976489	rs9657509	9	TNKS	0	intronic	5043	6	4	5	1	1	0
8:9582730:A:G	rs4841203	8	9582730	G	A	0.3627	NA	NA	0.976675	rs9657509	9	TNKS	0	intronic	0.434	6	4	5	1	1	0
8:9583407:A:G	rs4841204	8	9583407	A	G	0.3628	NA	NA	0.976042	rs9657509	9	TNKS	0	intronic	2421	7	4	5	1	1	0
8:9585196:C:T	rs12542912	8	9585196	T	C	0.3637	NA	NA	0.972838	rs9657509	9	TNKS	0	intronic	9389	6	4	5	1	1	0
8:9586704:A:C	rs6992666	8	9586704	C	A	0.3624	NA	NA	0.978396	rs9657509	9	TNKS	0	intronic	3.77	5	1	5	1	1	0
8:9587275:G:T	rs7014663	8	9587275	T	G	0.363	NA	NA	0.974852	rs9657509	9	TNKS	0	intronic	5.47	7	4	5	1	1	0
8:9587574:C:T	rs11778555	8	9587574	T	C	0.3633	NA	NA	0.974553	rs9657509	9	TNKS	0	intronic	0.263	6	4	5	1	1	0
8:9587674:C:G	rs11785923	8	9587674	C	G	0.3636	NA	NA	0.975205	rs9657509	9	TNKS	0	intronic	3741	4	1	5	1	1	0
8:9587891:A:G	rs11782886	8	9587891	G	A	0.3634	NA	NA	0.9756	rs9657509	9	TNKS	0	intronic	2727	5	1	5	1	1	0
8:9589167:C:T	rs11780399	8	9589167	T	C	0.3637	NA	NA	0.975087	rs9657509	9	TNKS	0	intronic	0.989	6	4	5	1	1	0
8:9590116:A:T	rs9644707	8	9590116	T	A	0.3628	NA	NA	0.979085	rs9657509	9	TNKS	0	intronic	4599	6	4	5	1	1	0
8:9591977:T:TTACTC	8:9591977:T:TTACTC	8	9591977	T	TTACTC	0.3643	NA	NA	0.972252	rs9657509	9	TNKS	0	intronic	2205	NA	4	5	1	1	0
8:9607235:C:G	rs7001832	8	9607235	G	C	0.3663	NA	NA	0.97525	rs9657509	9	TNKS	0	intronic	0.862	7	4	4	1	1	1
8:9610538:C:T	rs6989782	8	9610538	C	T	0.293	NA	NA	0.731058	rs9657509	9	TNKS	0	intronic	0.114	5	4	4	1	1	0
8:9611001:A:G	rs7014007	8	9611001	A	G	0.2937	NA	NA	0.722181	rs9657509	9	TNKS	0	intronic	7.95	7	4	4	1	1	0
8:9612009:C:T	rs10094989	8	9612009	T	C	0.3619	NA	NA	0.993647	rs9657509	9	TNKS	0	intronic	2812	6	4	5	1	1	0
8:9612413:C:G	rs10106040	8	9612413	C	G	0.3626	NA	NA	0.943807	rs9657509	9	TNKS	0	intronic	0.139	5	4	5	1	1	0
8:9613512:C:G	rs7006003	8	9613512	C	G	0.2921	NA	NA	0.720978	rs9657509	9	TNKS	0	intronic	0.363	6	4	5	1	1	0
8:9613554:A:G	rs7004915	8	9613554	G	A	0.2918	NA	NA	0.721507	rs9657509	9	TNKS	0	intronic	6171	7	4	5	1	1	0
8:9614486:G:T	rs7827369	8	9614486	T	G	0.2923	NA	NA	0.724051	rs9657509	9	TNKS	0	intronic	1957	6	4	5	1	1	0
8:9614993:A:C	rs10096462	8	9614993	C	A	0.3661	NA	NA	0.972259	rs9657509	9	TNKS	0	intronic	1.65	5	4	5	1	1	0
8:9615470:A:G	rs10111376	8	9615470	A	G	0.3679	NA	NA	0.97428	rs9657509	9	TNKS	0	intronic	3625	7	4	5	1	1	0
8:9617684:C:T	rs7842207	8	9617684	T	C	0.2994	NA	NA	0.716263	rs9657509	9	TNKS	0	intronic	8298	5	4	5	1	1	0
8:9617966:G:T	rs7842564	8	9617966	T	G	0.2998	NA	NA	0.715316	rs9657509	9	TNKS	0	intronic	7114	5	4	5	1	1	0
8:9618020:C:T	rs7845986	8	9618020	T	C	0.2999	NA	NA	0.714188	rs9657509	9	TNKS	0	intronic	11.2	4	4	5	1	1	0
8:9619348:C:G	rs4383974	8	9619348	C	G	0.2939	NA	NA	0.734569	rs9657509	9	TNKS	0	intronic	1013	5	4	4	1	1	0
8:9620359:A:G	rs9657509	8	9620359	G	A	0.3609	9.489e-11	NA	1	rs9657509	9	TNKS	0	intronic	0.705	7	4	4	1	1	0
8:9621746:C:G	rs10095004	8	9621746	G	C	0.2982	NA	NA	0.711564	rs9657509	9	TNKS	0	intronic	1044	7	4	4	1	1	0
8:9628753:A:G	rs11249945	8	9628753	G	A	0.3485	NA	NA	0.894339	rs9657509	9	TNKS	0	intronic	1085	6	4	5	1	1	0
8:9644976:G:T	rs2175846	8	9644976	G	T	0.3618	NA	NA	0.774122	rs9657509	9	TNKS	5119	intergenic	1093	NA	5	15	1	1	0
8:9646101:C:CTTT	8:9646101:C:CTTT	8	9646101	CTTT	C	0.3691	NA	NA	0.779143	rs9657509	9	TNKS	6244	intergenic	0.468	NA	5	15	1	0	0
8:9647196:A:T	rs2014514	8	9647196	A	T	0.3719	NA	NA	0.773392	rs9657509	9	TNKS	7339	intergenic	1378	6	5	15	1	1	0
8:9647748:C:G	rs7820675	8	9647748	C	G	0.3705	NA	NA	0.77121	rs9657509	9	TNKS	7891	intergenic	1373	7	5	15	1	1	0
8:9648686:A:G	rs11249948	8	9648686	A	G	0.3527	NA	NA	0.734967	rs9657509	9	TNKS	8829	intergenic	1017	6	5	15	1	0	0
8:9649165:C:T	rs12678014	8	9649165	T	C	0.3711	NA	NA	0.770615	rs9657509	9	TNKS	9308	intergenic	1889	6	9	15	1	1	0
8:9649691:C:G	rs7829463	8	9649691	G	C	0.3574	NA	NA	0.715318	rs9657509	9	TNKS	9834	intergenic	1324	6	9	15	1	1	0
8:9651162:A:G	rs6980595	8	9651162	A	G	0.3706	NA	NA	0.771489	rs9657509	9	TNKS	11305	intergenic	3114	5	1	15	0	1	0
8:9651811:C:T	rs4840438	8	9651811	C	T	0.3707	NA	NA	0.770812	rs9657509	9	TNKS	11954	intergenic	1493	7	7	15	0	1	0
8:9652211:A:G	rs10103925	8	9652211	A	G	0.3709	NA	NA	0.770724	rs9657509	9	TNKS	12354	intergenic	1921	7	9	15	0	1	0
8:9652258:A:G	rs7836375	8	9652258	A	G	0.3662	NA	NA	0.749201	rs9657509	9	TNKS	12401	intergenic	3	7	9	15	0	1	0
8:9653055:A:T	rs7844461	8	9653055	T	A	0.3659	NA	NA	0.744708	rs9657509	9	TNKS	13198	intergenic	1944	6	9	15	0	1	0
8:9653145:A:C	rs9286060	8	9653145	C	A	0.3715	NA	NA	0.767664	rs9657509	9	TNKS	13288	intergenic	1478	5	9	15	0	1	0
8:9653287:A:G	rs10107992	8	9653287	A	G	0.3714	NA	NA	0.767476	rs9657509	9	TNKS	13430	intergenic	7843	6	9	15	0	1	0
8:9653902:C:T	rs4841218	8	9653902	C	T	0.3715	NA	NA	0.765476	rs9657509	9	TNKS	14045	intergenic	4543	6	9	15	0	1	0
8:9654185:A:C	rs4841219	8	9654185	C	A	0.3715	NA	NA	0.767377	rs9657509	9	TNKS	14328	intergenic	6.46	7	9	15	0	1	0
8:9654757:C:G	rs7828039	8	9654757	C	G	0.3726	NA	NA	0.768638	rs9657509	9	TNKS	14900	intergenic	0.709	7	9	15	0	1	0
8:9655218:A:T	rs10112972	8	9655218	A	T	0.3723	NA	NA	0.766502	rs9657509	9	TNKS	15361	intergenic	5365	6	9	15	0	1	0
8:9655358:C:T	rs10113155	8	9655358	C	T	0.3722	NA	NA	0.766369	rs9657509	9	TNKS	15501	intergenic	2487	6	9	15	0	1	0
8:9655612:C:T	rs11249949	8	9655612	C	T	0.3722	NA	NA	0.766077	rs9657509	9	TNKS	15755	intergenic	7.05	6	9	15	0	1	0
8:9655823:C:G	rs12543346	8	9655823	G	C	0.3725	NA	NA	0.7653	rs9657509	9	TNKS	15966	intergenic	2654	6	9	15	0	1	0
8:9655915:A:C	rs12543369	8	9655915	A	C	0.3746	NA	NA	0.760945	rs9657509	9	TNKS	16058	intergenic	10.62	7	9	15	0	1	0
8:9655916:A:T	rs12546411	8	9655916	A	T	0.3746	NA	NA	0.760764	rs9657509	9	TNKS	16059	intergenic	11.44	7	9	15	0	1	0
8:9656059:G:T	rs4841220	8	9656059	G	T	0.3723	NA	NA	0.766274	rs9657509	9	TNKS	16202	intergenic	1686	6	9	15	0	1	0
8:9656302:C:T	rs4841222	8	9656302	T	C	0.3654	NA	NA	0.78957	rs9657509	9	TNKS	16445	intergenic	1693	7	9	15	0	1	0
8:9658194:C:G	rs11249956	8	9658194	C	G	0.3634	NA	NA	0.787493	rs9657509	9	TNKS	18337	intergenic	1362	6	8	9	0	1	0
8:9659346:C:T	rs9987266	8	9659346	C	T	0.3578	NA	NA	0.810972	rs9657509	9	TNKS	19489	intergenic	1367	7	7	15	0	1	0
8:9659935:A:T	rs13259398	8	9659935	A	T	0.3582	NA	NA	0.809774	rs9657509	9	TNKS	20078	intergenic	1386	5	7	15	0	1	0
8:9660198:A:G	rs34062996	8	9660198	A	G	0.386	NA	NA	0.733126	rs9657509	9	TNKS	20341	intergenic	0.829	5	7	15	0	1	1
8:9660621:C:T	rs35431433	8	9660621	T	C	0.3681	NA	NA	0.781206	rs9657509	9	TNKS	20764	intergenic	0.895	7	8	15	0	1	1
8:9661202:A:G	rs56225255	8	9661202	A	G	0.3591	NA	NA	0.808677	rs9657509	9	TNKS	21345	intergenic	0.889	6	9	15	0	1	1
8:9661267:A:G	rs34746821	8	9661267	A	G	0.3586	NA	NA	0.807261	rs9657509	9	TNKS	21410	intergenic	1074	6	9	15	0	1	1
8:9663453:A:C	rs28828176	8	9663453	C	A	0.3642	NA	NA	0.780784	rs9657509	9	TNKS	23596	intergenic	3753	5	9	15	0	1	1
8:9663630:G:T	rs34782826	8	9663630	T	G	0.3673	NA	NA	0.784393	rs9657509	9	TNKS	23773	intergenic	2135	7	9	15	0	1	1
8:9663751:C:G	rs35607831	8	9663751	C	G	0.3642	NA	NA	0.780377	rs9657509	9	TNKS	23894	intergenic	3737	5	9	15	0	1	1
8:9665074:A:C	rs13249447	8	9665074	C	A	0.3722	NA	NA	0.755166	rs9657509	9	TNKS	25217	intergenic	2122	7	9	15	0	1	1
8:9665955:C:G	rs7821575	8	9665955	C	G	0.3649	NA	NA	0.78232	rs9657509	9	TNKS	26098	intergenic	1424	6	9	15	0	1	1
8:9667227:C:T	rs35293371	8	9667227	T	C	0.3649	NA	NA	0.777964	rs9657509	9	TNKS	27370	intergenic	0.963	7	9	15	0	1	1
8:9667914:C:G	rs13275545	8	9667914	C	G	0.364	NA	NA	0.77995	rs9657509	9	TNKS	28057	intergenic	0.797	7	9	15	0	1	1
8:9669164:A:T	rs4841225	8	9669164	A	T	0.3648	NA	NA	0.776256	rs9657509	9	TNKS	29307	intergenic	6018	7	9	15	0	1	1
8:9669775:A:G	rs10104807	8	9669775	A	G	0.3655	NA	NA	0.774531	rs9657509	9	TNKS	29918	intergenic	0.084	4	9	9	0	1	1
8:9669885:C:T	rs10095171	8	9669885	C	T	0.3651	NA	NA	0.775004	rs9657509	9	TNKS	30028	intergenic	0.725	4	8	9	0	1	1
8:9673152:C:T	rs10107396	8	9673152	C	T	0.3701	NA	NA	0.695711	rs9657509	9	TNKS	33295	intergenic	0.06	7	9	15	0	1	1
8:9673923:T:TTC	rs142669961	8	9673923	TTC	T	0.3663	NA	NA	0.693992	rs9657509	9	TNKS	34066	intergenic	5504	NA	9	15	0	1	1
8:9674181:A:C	rs10093915	8	9674181	A	C	0.3698	NA	NA	0.692476	rs9657509	9	TNKS	34324	intergenic	0.89	6	9	15	0	1	1
8:9676464:G:T	rs12543235	8	9676464	G	T	0.3715	NA	NA	0.695306	rs9657509	9	TNKS	36607	intergenic	2566	7	14	15	0	1	1
8:9676536:A:G	rs7386132	8	9676536	A	G	0.3702	NA	NA	0.69069	rs9657509	9	TNKS	36679	intergenic	7254	7	14	15	0	1	1
8:9677798:A:G	rs4840441	8	9677798	G	A	0.3702	NA	NA	0.697184	rs9657509	9	TNKS	37941	intergenic	4133	7	14	15	0	1	1
8:9678029:A:C	rs4841229	8	9678029	A	C	0.3701	NA	NA	0.690755	rs9657509	9	TNKS	38172	intergenic	5375	6	9	15	0	1	1
8:9679634:A:G	rs1976671	8	9679634	A	G	0.3797	0.04177	0.6828	0.721789	rs9657509	9	TNKS	39777	intergenic	10.62	6	9	15	0	1	1
8:9679742:C:T	rs7000322	8	9679742	T	C	0.3813	NA	NA	0.725032	rs9657509	9	TNKS	39885	intergenic	16.85	5	9	15	0	1	1
10:54725724:C:CCT	rs78083283	10	54725724	C	CCT	0.3288	NA	NA	0.853707	rs6480983	10	RP11-319F12.2	7523	intergenic	3085	NA	2	15	1	0	0
10:54725754:A:G	rs7899374	10	54725754	A	G	0.3294	NA	NA	0.851953	rs6480983	10	RP11-319F12.2	7493	intergenic	1077	4	2	15	1	0	0
10:54725776:C:T	rs7902775	10	54725776	T	C	0.3214	NA	NA	0.812778	rs6480983	10	RP11-319F12.2	7471	intergenic	5139	2b	2	15	1	0	0
10:54725850:A:G	rs7916982	10	54725850	G	A	0.3184	NA	NA	0.895773	rs6480983	10	RP11-319F12.2	7397	intergenic	3682	4	2	15	1	0	0
10:54725924:G:T	rs7906023	10	54725924	T	G	0.3164	NA	NA	0.916281	rs6480983	10	RP11-319F12.2	7323	intergenic	5864	4	2	15	1	0	0
10:54725972:A:G	rs7902771	10	54725972	A	G	0.3203	NA	NA	0.906808	rs6480983	10	RP11-319F12.2	7275	intergenic	2834	4	2	15	1	0	0
10:54726028:A:G	rs2384100	10	54726028	G	A	0.3169	NA	NA	0.915915	rs6480983	10	RP11-319F12.2	7219	intergenic	1051	4	2	15	1	0	0
10:54726056:A:C	rs6480983	10	54726056	A	C	0.2988	0.000004176	0.4184	1	rs6480983	10	RP11-319F12.2	7191	intergenic	5729	2b	2	15	1	0	0
10:54726893:G:GAGTT	rs10657041	10	54726893	G	GAGTT	0.3385	NA	NA	0.810098	rs6480983	10	RP11-319F12.2	6354	intergenic	2856	NA	2	15	1	0	0
10:54727219:C:T	rs10824848	10	54727219	T	C	0.3382	NA	NA	0.79835	rs6480983	10	RP11-319F12.2	6028	intergenic	0.055	7	5	15	1	0	0
10:54727365:A:G	rs11003294	10	54727365	A	G	0.3351	NA	NA	0.783617	rs6480983	10	RP11-319F12.2	5882	intergenic	5997	6	5	15	1	0	0
10:54727404:A:G	rs11003295	10	54727404	G	A	0.3351	NA	NA	0.783617	rs6480983	10	RP11-319F12.2	5843	intergenic	2377	7	5	15	1	0	0
10:54727702:C:T	rs1880396	10	54727702	C	T	0.3324	NA	NA	0.775171	rs6480983	10	RP11-319F12.2	5545	intergenic	0.957	NA	5	15	1	0	0
10:54729330:C:T	rs1917171	10	54729330	C	T	0.3524	NA	NA	0.709263	rs6480983	10	RP11-319F12.2	3917	intergenic	0.55	NA	5	15	1	0	0
10:54733698:A:C	rs1917166	10	54733698	C	A	0.3518	NA	NA	0.708447	rs6480983	10	RP11-319F12.2	0	ncRNA_intronic	3678	NA	5	15	1	0	0
10:54734073:A:G	rs1917165	10	54734073	G	A	0.3524	NA	NA	0.707993	rs6480983	10	RP11-319F12.2	0	ncRNA_intronic	4566	NA	5	15	1	0	0
10:54734490:C:T	rs7095436	10	54734490	C	T	0.3514	NA	NA	0.70858	rs6480983	10	RP11-319F12.2	0	ncRNA_exonic	4031	6	5	15	1	0	0
10:54734831:T:TA	rs775917743	10	54734831	T	TA	0.3427	NA	NA	0.747491	rs6480983	10	RP11-319F12.2	0	ncRNA_intronic	0.043	NA	5	15	1	0	0
10:54741925:C:T	rs10824853	10	54741925	C	T	0.3691	NA	NA	0.656132	rs6480983	10	RP11-319F12.2	6349	intergenic	2937	6	5	15	1	0	0
10:54741990:G:T	rs4935055	10	54741990	G	T	0.3545	NA	NA	0.699629	rs6480983	10	RP11-319F12.2	6414	intergenic	3352	6	5	15	1	0	0
10:54742155:C:G	rs11003303	10	54742155	C	G	0.3552	NA	NA	0.698442	rs6480983	10	RP11-319F12.2	6579	intergenic	0.862	6	5	15	1	0	0
10:54742498:G:T	rs1917162	10	54742498	G	T	0.3689	NA	NA	0.655046	rs6480983	10	RP11-319F12.2	6922	intergenic	6.49	NA	5	15	1	0	0
10:54742589:C:CCAAT	rs111688310	10	54742589	CCAAT	C	0.3681	NA	NA	0.654694	rs6480983	10	RP11-319F12.2	7013	intergenic	1811	NA	5	15	1	0	0
10:54743239:A:G	rs1343051	10	54743239	G	A	0.3695	NA	NA	0.656986	rs6480983	10	RP11-319F12.2	7663	intergenic	2.07	7	5	15	1	0	0
10:54743290:G:T	rs1343052	10	54743290	G	T	0.3688	NA	NA	0.655639	rs6480983	10	RP11-319F12.2	7714	intergenic	1725	7	5	15	1	0	0
10:54744534:T:TA	rs35146856	10	54744534	TA	T	0.3426	NA	NA	0.756372	rs6480983	10	RP11-319F12.2	8958	intergenic	0.908	NA	5	15	1	0	0
10:54745248:C:T	rs2140671	10	54745248	C	T	0.3545	NA	NA	0.699219	rs6480983	10	RP11-319F12.2	9672	intergenic	4285	NA	5	15	1	0	0
10:54749866:A:G	rs1343070	10	54749866	A	G	0.3613	NA	NA	0.679158	rs6480983	10	RP11-319F12.2	14290	intergenic	0.099	NA	5	15	0	0	0
10:54750201:C:CA	rs200872070	10	54750201	C	CA	0.3581	NA	NA	0.676514	rs6480983	10	RP11-319F12.2	14625	intergenic	3428	NA	5	15	0	0	0
10:54750364:A:T	rs2244530	10	54750364	A	T	0.3612	NA	NA	0.679404	rs6480983	10	RP11-319F12.2	14788	intergenic	7189	6	5	15	0	0	0
10:54750610:C:T	rs2244637	10	54750610	C	T	0.3613	NA	NA	0.679929	rs6480983	10	RP11-319F12.2	15034	intergenic	9171	5	5	15	0	0	0
10:54751812:A:ACT	10:54751812:A:ACT	10	54751812	A	ACT	0.3657	NA	NA	0.684252	rs6480983	10	RP11-319F12.2	16236	intergenic	1437	NA	5	15	0	0	0
10:54751826:A:C	rs2066436	10	54751826	C	A	0.3617	NA	NA	0.679514	rs6480983	10	RP11-319F12.2	16250	intergenic	2634	NA	5	15	0	0	0
10:54752123:A:C	rs2244778	10	54752123	A	C	0.3621	NA	NA	0.67909	rs6480983	10	RP11-319F12.2	16547	intergenic	0.159	7	5	15	0	0	0
10:54767286:G:T	rs1949816	10	54767286	G	T	0.3934	NA	NA	0.60611	rs6480983	10	SNRPEP8	30758	intergenic	4092	NA	5	15	0	0	0
10:54774628:A:T	rs2462480	10	54774628	A	T	0.394	NA	NA	0.605933	rs6480983	10	SNRPEP8	23416	intergenic	2841	7	5	15	0	0	0
10:54775848:A:G	rs1880397	10	54775848	A	G	0.3936	NA	NA	0.605614	rs6480983	10	SNRPEP8	22196	intergenic	0.209	NA	5	15	0	0	0
10:104229588:A:G	rs4919644	10	104229588	G	A	0.09905	NA	NA	0.737202	rs9665626	11	TMEM180	0	UTR5	0.58	5	1	5	1	1	1
10:104230437:C:G	rs3740416	10	104230437	C	G	0.1	NA	NA	0.731604	rs9665626	11	TMEM180	0	exonic	9004	5	3	5	1	1	1
10:104235972:A:G	rs45597333	10	104235972	G	A	0.09945	NA	NA	0.735847	rs9665626	11	TMEM180	0	UTR3	3315	7	1	5	1	1	1
10:104236645:A:G	rs3740409	10	104236645	G	A	0.09636	NA	NA	0.762865	rs9665626	11	TMEM180	0	UTR3	0.618	NA	4	5	1	1	1
10:104238558:C:G	rs11191296	10	104238558	G	C	0.09181	NA	NA	0.80834	rs9665626	11	ACTR1A	427	downstream	4133	4	4	5	1	1	1
10:104250754:A:C	rs4919647	10	104250754	A	C	0.09884	NA	NA	0.749189	rs9665626	11	ACTR1A	0	intronic	4133	6	4	5	1	1	0
10:104261359:C:T	rs2902544	10	104261359	C	T	0.09899	NA	NA	0.747132	rs9665626	11	ACTR1A	0	intronic	9643	1f	1	2	1	1	1
10:104268858:A:AG	rs753681471	10	104268858	AG	A	0.09704	NA	NA	0.768732	rs9665626	11	SUFU	0	intronic	3939	NA	4	4	1	1	1
10:104268860:A:C	rs185072800	10	104268860	C	A	0.09704	NA	NA	0.768732	rs9665626	11	SUFU	0	intronic	0.248	7	4	4	1	1	1
10:104270005:G:T	rs12774693	10	104270005	T	G	0.09672	NA	NA	0.767258	rs9665626	11	SUFU	0	intronic	0.665	7	4	5	1	1	0
10:104270781:A:G	rs10786670	10	104270781	G	A	0.0978	NA	NA	0.759969	rs9665626	11	SUFU	0	intronic	0.778	7	4	5	1	1	0
10:104272336:C:T	rs4919649	10	104272336	T	C	0.09681	NA	NA	0.768799	rs9665626	11	SUFU	0	intronic	4612	5	4	4	1	1	0
10:104273863:C:T	rs4919650	10	104273863	C	T	0.09681	NA	NA	0.768799	rs9665626	11	SUFU	0	intronic	0.374	7	4	4	1	1	0
10:104274157:A:C	rs4919652	10	104274157	C	A	0.09668	NA	NA	0.768292	rs9665626	11	SUFU	0	intronic	1844	1f	4	4	1	1	0
10:104280664:A:G	rs2145307	10	104280664	G	A	0.09659	NA	NA	0.76915	rs9665626	11	SUFU	0	intronic	4197	6	4	5	1	1	0
10:104282861:A:G	rs4919656	10	104282861	G	A	0.09659	NA	NA	0.76915	rs9665626	11	SUFU	0	intronic	6894	5	4	5	1	1	0
10:104285086:C:T	rs10786674	10	104285086	C	T	0.08294	NA	NA	0.902867	rs9665626	11	SUFU	0	intronic	1087	6	4	5	1	1	0
10:104287359:G:T	rs17114641	10	104287359	T	G	0.07591	NA	NA	0.995865	rs9665626	11	SUFU	0	intronic	16.45	1f	4	5	1	1	0
10:104293127:A:G	rs10883731	10	104293127	G	A	0.07648	NA	NA	0.998629	rs9665626	11	SUFU	0	intronic	11.48	7	4	5	1	1	0
10:104297791:C:T	rs2031604	10	104297791	C	T	0.077	NA	NA	0.993852	rs9665626	11	SUFU	0	intronic	0.58	NA	2	5	1	1	0
10:104300638:C:G	rs9665626	10	104300638	C	G	0.07662	1.172e-10	NA	1	rs9665626	11	SUFU	0	intronic	1106	7	5	5	1	1	0
10:104301926:A:G	rs11191323	10	104301926	G	A	0.07652	NA	NA	0.99863	rs9665626	11	SUFU	0	intronic	2112	7	5	5	1	1	0
10:104305119:C:T	rs12220810	10	104305119	C	T	0.07638	NA	NA	0.997249	rs9665626	11	SUFU	0	intronic	0.049	7	5	5	1	1	0
10:104308446:C:T	rs10883735	10	104308446	C	T	0.07673	NA	NA	0.995206	rs9665626	11	SUFU	0	intronic	4293	6	4	5	1	1	0
10:104313527:C:CA	10:104313527:C:CA	10	104313527	CA	C	0.07664	NA	NA	0.993149	rs9665626	11	SUFU	0	intronic	0.941	NA	4	5	1	1	1
10:104315977:C:CT	10:104315977:C:CT	10	104315977	CT	C	0.0766	NA	NA	0.993829	rs9665626	11	SUFU	0	intronic	3238	NA	2	5	1	1	1
10:104317785:G:T	rs11191337	10	104317785	T	G	0.07663	NA	NA	0.993834	rs9665626	11	SUFU	0	intronic	3637	5	4	5	1	1	1
10:104320898:C:G	rs10883737	10	104320898	C	G	0.07663	NA	NA	0.993834	rs9665626	11	SUFU	0	intronic	0.361	6	5	5	1	1	1
10:104334589:A:G	rs7094188	10	104334589	G	A	0.07674	NA	NA	0.992471	rs9665626	11	SUFU	0	intronic	0.152	6	5	15	1	1	1
10:104334822:A:C	rs10883740	10	104334822	A	C	0.07655	NA	NA	0.992459	rs9665626	11	SUFU	0	intronic	2717	6	5	15	1	1	1
10:104334874:C:G	rs7094614	10	104334874	G	C	0.07674	NA	NA	0.992471	rs9665626	11	SUFU	0	intronic	1336	6	5	15	1	1	1
10:104338370:C:G	rs77630251	10	104338370	C	G	0.07662	NA	NA	0.993834	rs9665626	11	SUFU	0	intronic	5669	7	4	15	1	1	1
10:104342206:C:T	rs729025	10	104342206	C	T	0.07679	NA	NA	0.991791	rs9665626	11	SUFU	0	intronic	4893	1f	2	5	1	1	1
10:104345225:A:G	rs11191343	10	104345225	G	A	0.0767	NA	NA	0.993152	rs9665626	11	SUFU	0	intronic	4832	5	5	15	1	1	1
10:104359350:C:T	rs3824756	10	104359350	T	C	0.07679	NA	NA	0.991791	rs9665626	11	SUFU	0	intronic	6894	NA	2	4	1	1	1
10:104361711:C:T	rs3934495	10	104361711	C	T	0.07673	NA	NA	0.992471	rs9665626	11	SUFU	0	intronic	0.178	NA	2	4	1	1	1
10:104384029:A:G	rs4919666	10	104384029	G	A	0.07658	NA	NA	0.986969	rs9665626	11	SUFU	0	intronic	9599	1f	4	5	1	1	0
10:104384211:C:CT	rs75558045	10	104384211	C	CT	0.07658	NA	NA	0.988998	rs9665626	11	SUFU	0	intronic	18.75	NA	4	5	1	1	0
10:104384337:A:G	rs74558061	10	104384337	A	G	0.07643	NA	NA	0.988325	rs9665626	11	SUFU	0	intronic	15.59	5	4	5	1	1	0
10:104386152:A:G	rs7086898	10	104386152	A	G	0.07672	NA	NA	0.980207	rs9665626	11	SUFU	0	intronic	5703	5	2	7	1	1	0
10:104387735:C:T	rs10786700	10	104387735	C	T	0.07673	NA	NA	0.98089	rs9665626	11	SUFU	0	intronic	8015	2b	2	7	1	1	0
10:104388710:C:T	rs4917979	10	104388710	T	C	0.0768	NA	NA	0.979543	rs9665626	11	SUFU	0	intronic	5222	4	4	7	1	1	0
10:104390303:A:G	rs2298278	10	104390303	A	G	0.07803	0.01818	0.5324	0.964368	rs9665626	11	SUFU	0	UTR3	6.53	1f	2	7	1	1	0
10:104391285:C:T	rs17114808	10	104391285	C	T	0.0768	NA	NA	0.979543	rs9665626	11	SUFU	0	UTR3	2422	6	2	5	1	1	0
10:104391545:C:T	rs17114810	10	104391545	C	T	0.0767	NA	NA	0.980892	rs9665626	11	SUFU	0	UTR3	3193	5	2	5	1	1	0
10:104391627:A:G	rs11818043	10	104391627	A	G	0.0768	NA	NA	0.979543	rs9665626	11	SUFU	0	UTR3	2698	1f	2	5	1	1	0
10:104393489:A:G	rs11191356	10	104393489	A	G	0.07635	NA	NA	0.980117	rs9665626	11	SUFU	196	downstream	2.01	3a	2	7	1	1	0
10:104393506:A:G	rs12573474	10	104393506	A	G	0.07624	0.01678	0.5284	0.981475	rs9665626	11	SUFU	213	downstream	4967	2b	2	7	1	1	0
10:104397936:T:TA	10:104397936:T:TA	10	104397936	TA	T	0.07502	NA	NA	0.97706	rs9665626	11	RP11-47A8.5	4612	intergenic	0.297	NA	5	5	1	1	0
10:104400133:C:T	rs10883757	10	104400133	C	T	0.07701	NA	NA	0.970835	rs9665626	11	RP11-47A8.5	2415	intergenic	6239	1f	5	5	1	1	0
10:104401218:A:C	rs5011218	10	104401218	A	C	0.07696	NA	NA	0.971499	rs9665626	11	RP11-47A8.5	1330	intergenic	8641	5	1	7	1	1	0
10:104401486:A:T	rs11191359	10	104401486	A	T	0.07692	NA	NA	0.971485	rs9665626	11	RP11-47A8.5	1062	intergenic	9122	3a	1	2	1	1	0
10:104401632:C:T	rs4146429	10	104401632	T	C	0.07691	NA	NA	0.971486	rs9665626	11	RP11-47A8.5	916	downstream	8972	1f	1	1	1	1	0
10:104401721:A:G	rs4146428	10	104401721	G	A	0.07691	NA	NA	0.971486	rs9665626	11	RP11-47A8.5	827	downstream	4211	4	1	1	1	1	0
10:104418617:C:CAA	rs201135742	10	104418617	CAA	C	0.07771	NA	NA	0.936312	rs9665626	11	TRIM8	452	downstream	5.68	NA	2	4	1	1	0
10:104419465:G:T	rs10883760	10	104419465	G	T	0.07824	NA	NA	0.940049	rs9665626	11	TRIM8	1300	intergenic	0.199	5	4	5	1	1	0
10:104420018:A:G	rs10883761	10	104420018	A	G	0.07815	NA	NA	0.941318	rs9665626	11	TRIM8	1853	intergenic	5059	2b	4	7	1	1	0
10:104426177:A:G	rs4244354	10	104426177	G	A	0.07836	0.02472	0.5472	0.933571	rs9665626	11	ARL3	7310	intergenic	0.773	1f	2	15	1	1	0
10:104427616:G:T	rs884825	10	104427616	G	T	0.1065	NA	NA	0.674445	rs9665626	11	ARL3	5871	intergenic	3355	5	1	5	1	1	0
10:104427825:A:C	chr10_104427825	10	104427825	C	A	0.02692	0.0181	0.5541	0.930486	rs9665626	11	ARL3	5662	intergenic	0.245	6	2	7	1	0	0
10:104429639:A:G	rs3961457	10	104429639	A	G	0.1072	NA	NA	0.668549	rs9665626	11	ARL3	3848	intergenic	7574	1f	1	7	1	1	0
10:104430251:A:G	rs11191365	10	104430251	G	A	0.07825	NA	NA	0.922481	rs9665626	11	ARL3	3236	intergenic	0.858	6	2	7	1	1	0
10:104431662:G:GC	rs200428110	10	104431662	GC	G	0.07693	NA	NA	0.92044	rs9665626	11	ARL3	1825	intergenic	5.65	NA	5	5	1	1	0
10:104449444:C:T	rs11191368	10	104449444	C	T	0.07838	NA	NA	0.822243	rs9665626	11	ARL3	0	intronic	5017	7	4	5	1	1	0
10:104456686:C:T	rs10883765	10	104456686	T	C	0.07937	NA	NA	0.82	rs9665626	11	ARL3	0	intronic	14.49	4	4	4	1	1	0
10:104464657:C:T	rs11191375	10	104464657	T	C	0.07965	NA	NA	0.814587	rs9665626	11	ARL3	0	intronic	2.85	6	2	5	1	1	0
10:104464763:A:G	rs10883766	10	104464763	G	A	0.07965	NA	NA	0.814587	rs9665626	11	ARL3	0	intronic	1618	4	2	5	1	1	0
10:104467609:C:G	rs12415043	10	104467609	C	G	0.0804	0.02926	0.5476	0.80638	rs9665626	11	ARL3	0	intronic	0.834	1f	5	5	1	1	0
10:104468583:A:G	rs10883767	10	104468583	A	G	0.08035	NA	NA	0.806923	rs9665626	11	ARL3	0	intronic	2938	7	5	5	1	1	0
10:104471975:A:T	rs4919669	10	104471975	T	A	0.0797	0.02926	0.5476	0.812824	rs9665626	11	ARL3	0	intronic	2029	3a	1	5	1	1	1
10:104472573:A:AAACTTT	10:104472573:A:AAACTTT	10	104472573	AAACTTT	A	0.08036	NA	NA	0.80692	rs9665626	11	ARL3	0	intronic	15.31	NA	1	5	1	1	1
10:104482330:C:T	rs11191379	10	104482330	C	T	0.08005	NA	NA	0.806122	rs9665626	11	SFXN2	0	intronic	2834	7	4	5	1	1	1
13:60858643:C:T	rs7333470	13	60858643	T	C	0.3359	NA	NA	0.693262	rs9528096	12	TARDBPP2	8502	intergenic	0.416	6	5	15	1	0	0
13:60859297:C:T	rs7334725	13	60859297	T	C	0.2778	NA	NA	0.91346	rs9528096	12	TARDBPP2	9156	intergenic	0.829	6	5	15	1	0	0
13:60860781:A:G	rs9598102	13	60860781	G	A	0.2677	NA	NA	0.875328	rs9528096	12	TARDBPP2	10640	intergenic	1174	7	9	15	0	0	0
13:60861739:A:T	rs9528095	13	60861739	A	T	0.2636	NA	NA	0.972197	rs9528096	12	TARDBPP2	11598	intergenic	9591	6	13	15	0	0	0
13:60862151:C:T	rs7330866	13	60862151	C	T	0.2464	NA	NA	0.884634	rs9528096	12	TARDBPP2	12010	intergenic	0.311	7	13	15	0	0	0
13:60863682:C:T	rs9598104	13	60863682	C	T	0.2635	NA	NA	0.972232	rs9528096	12	TARDBPP2	13541	intergenic	11.9	7	13	15	0	0	0
13:60863950:C:T	rs9598105	13	60863950	T	C	0.2637	NA	NA	0.97278	rs9528096	12	TARDBPP2	13809	intergenic	9859	6	13	15	0	0	0
13:60865813:A:G	rs9528096	13	60865813	A	G	0.2584	0.000007656	0.3748	1	rs9528096	12	TARDBPP2	15672	intergenic	16.73	7	13	15	0	0	0
13:60868171:A:G	rs6562094	13	60868171	A	G	0.2634	NA	NA	0.970674	rs9528096	12	TARDBPP2	18030	intergenic	0.238	5	7	15	0	0	0
13:60869950:A:C	rs9598107	13	60869950	A	C	0.2605	NA	NA	0.978773	rs9528096	12	TARDBPP2	19809	intergenic	0.425	6	14	15	0	0	0
13:60870229:A:G	rs7989112	13	60870229	G	A	0.2581	NA	NA	0.99551	rs9528096	12	TARDBPP2	20088	intergenic	2918	6	14	15	0	0	0
13:60870804:A:G	rs6562095	13	60870804	A	G	0.2581	NA	NA	0.995773	rs9528096	12	TARDBPP2	20663	intergenic	1694	7	13	15	0	0	0
13:60870958:C:T	rs6562096	13	60870958	C	T	0.2581	NA	NA	0.995773	rs9528096	12	TARDBPP2	20817	intergenic	2007	6	13	15	0	0	0
13:60871254:C:T	rs9538632	13	60871254	C	T	0.2408	NA	NA	0.90791	rs9528096	12	TARDBPP2	21113	intergenic	8833	7	13	15	0	0	0
13:60871503:A:G	rs7996293	13	60871503	A	G	0.2582	NA	NA	0.995773	rs9528096	12	TARDBPP2	21362	intergenic	0.465	6	13	15	0	0	0
13:60871768:C:T	rs8002211	13	60871768	C	T	0.2581	NA	NA	0.995773	rs9528096	12	TARDBPP2	21627	intergenic	0.692	7	13	15	0	0	0
13:60872521:C:T	rs7322122	13	60872521	C	T	0.2579	NA	NA	0.994981	rs9528096	12	TARDBPP2	22380	intergenic	1.21	7	13	15	0	0	0
13:60874037:A:G	rs9538636	13	60874037	A	G	0.2634	NA	NA	0.968787	rs9528096	12	TARDBPP2	23896	intergenic	0.799	6	13	15	0	0	0
13:60876324:A:G	rs2185682	13	60876324	G	A	0.2639	NA	NA	0.956104	rs9528096	12	TARDBPP2	26183	intergenic	13.53	NA	5	15	0	0	0
13:60878653:C:T	rs7989210	13	60878653	T	C	0.2589	NA	NA	0.982067	rs9528096	12	TARDBPP2	28512	intergenic	4163	6	13	15	0	0	0
13:60879323:C:CA	rs35315269	13	60879323	CA	C	0.2582	NA	NA	0.979909	rs9528096	12	TARDBPP2	29182	intergenic	1078	NA	13	15	0	0	0
13:60879417:A:G	rs9538637	13	60879417	G	A	0.2588	NA	NA	0.982067	rs9528096	12	TARDBPP2	29276	intergenic	3549	6	13	15	0	0	0
13:60880767:C:T	rs7981313	13	60880767	C	T	0.2589	NA	NA	0.981277	rs9528096	12	TARDBPP2	30626	intergenic	2.84	7	9	15	0	0	0
13:60881084:A:C	rs4453364	13	60881084	C	A	0.2642	NA	NA	0.955357	rs9528096	12	TARDBPP2	30943	intergenic	2998	7	9	15	0	0	0
13:60882364:C:T	rs7987214	13	60882364	T	C	0.2589	NA	NA	0.980232	rs9528096	12	TARDBPP2	32223	intergenic	1275	7	13	15	0	0	0
13:60883975:A:C	rs1004532	13	60883975	A	C	0.2588	NA	NA	0.980494	rs9528096	12	TARDBPP2	33834	intergenic	0.912	7	5	15	0	0	0
13:60884574:G:T	rs7983754	13	60884574	G	T	0.2587	NA	NA	0.980494	rs9528096	12	TARDBPP2	34433	intergenic	4.7	5	5	15	0	0	0
13:60886600:A:C	rs7983957	13	60886600	A	C	0.2636	NA	NA	0.954559	rs9528096	12	TARDBPP2	36459	intergenic	0.841	6	5	15	0	0	0
13:60887445:A:T	rs4482173	13	60887445	T	A	0.2581	NA	NA	0.980359	rs9528096	12	TARDBPP2	37304	intergenic	6738	5	5	15	0	0	0
13:60887589:C:T	rs7327821	13	60887589	C	T	0.2579	NA	NA	0.980085	rs9528096	12	TARDBPP2	37448	intergenic	4068	5	5	15	0	0	0
13:60887728:C:T	rs9598111	13	60887728	C	T	0.2579	NA	NA	0.980338	rs9528096	12	TARDBPP2	37587	intergenic	2.03	6	5	15	0	0	0
13:60890117:G:GA	rs34210314	13	60890117	GA	G	0.2622	NA	NA	0.955691	rs9528096	12	TARDBPP2	39976	intergenic	2198	NA	5	15	0	0	0
13:60893074:G:GATAAC	rs5803994	13	60893074	GATAAC	G	0.2936	NA	NA	0.642294	rs9528096	12	TARDBPP2	42933	intergenic	0.767	NA	5	15	0	0	0
13:60893213:G:GT	13:60893213:G:GT	13	60893213	G	GT	0.2913	NA	NA	0.638119	rs9528096	12	TARDBPP2	43072	intergenic	0.086	NA	5	15	0	0	0
13:60893751:A:G	rs867031	13	60893751	G	A	0.2328	NA	NA	0.738811	rs9528096	12	TARDBPP2	43610	intergenic	0.738	5	5	15	0	0	0
13:60904263:A:G	rs9598115	13	60904263	G	A	0.2478	NA	NA	0.80476	rs9528096	12	TARDBPP2	54122	intergenic	1.57	6	5	15	0	0	0
13:60906995:A:G	rs1935260	13	60906995	A	G	0.2475	NA	NA	0.805075	rs9528096	12	TARDBPP2	56854	intergenic	6617	5	5	15	0	0	0
13:60909350:G:GA	13:60909350:G:GA	13	60909350	G	GA	0.2498	NA	NA	0.77796	rs9528096	12	TARDBPP2	59209	intergenic	0.563	NA	13	15	0	0	0
13:60911122:A:G	rs6562099	13	60911122	G	A	0.2478	NA	NA	0.805723	rs9528096	12	TDRD3	59468	intergenic	0.753	5	14	15	0	0	0
16:4450421:G:T	rs9923354	16	4450421	G	T	0.2415	NA	NA	0.754996	rs7206782	13	CORO7-PAM16:CORO7	00:00:00	intronic	2132	6	4	5	1	1	0
16:4453319:C:G	rs4785960	16	4453319	G	C	0.2934	NA	NA	0.632315	rs7206782	13	CORO7-PAM16:CORO7	00:00:00	intronic	2419	3a	3	5	1	1	0
16:4453352:C:G	rs4785961	16	4453352	C	G	0.2408	NA	NA	0.749605	rs7206782	13	CORO7-PAM16:CORO7	00:00:00	intronic	0.594	2b	3	5	1	1	0
16:4454170:A:G	rs9932461	16	4454170	G	A	0.2402	NA	NA	0.749204	rs7206782	13	CORO7-PAM16:CORO7	00:00:00	intronic	1576	4	3	4	1	1	0
16:4457907:C:G	rs3761679	16	4457907	G	C	0.2467	NA	NA	0.724272	rs7206782	13	CORO7-PAM16:CORO7	00:00:00	intronic	1617	4	3	4	1	1	0
16:4459834:A:G	rs7204624	16	4459834	G	A	0.24	NA	NA	0.750709	rs7206782	13	CORO7-PAM16:CORO7	00:00:00	intronic	2784	5	2	5	1	1	0
16:4460049:A:G	rs11076830	16	4460049	G	A	0.2404	NA	NA	0.750737	rs7206782	13	CORO7-PAM16:CORO7	00:00:00	intronic	5924	5	4	5	1	1	1
16:4460114:A:G	rs7205189	16	4460114	G	A	0.2418	NA	NA	0.744325	rs7206782	13	CORO7-PAM16:CORO7	00:00:00	intronic	5378	6	4	5	1	1	1
16:4460133:A:G	rs11076831	16	4460133	A	G	0.2422	NA	NA	0.743311	rs7206782	13	CORO7-PAM16:CORO7	00:00:00	intronic	2648	6	4	5	1	1	1
16:4461861:A:G	rs9925719	16	4461861	G	A	0.2421	NA	NA	0.750049	rs7206782	13	CORO7-PAM16:CORO7	00:00:00	intronic	6937	5	2	4	1	1	1
16:4462619:A:G	rs3747581	16	4462619	G	A	0.282	NA	NA	0.670123	rs7206782	13	CORO7-PAM16:CORO7	00:00:00	intronic	6397	6	2	4	1	1	1
16:4462897:A:C	rs11648292	16	4462897	A	C	0.3064	NA	NA	0.60013	rs7206782	13	CORO7-PAM16:CORO7	00:00:00	intronic	10.11	7	3	5	1	1	1
16:4463846:A:G	rs62039173	16	4463846	A	G	0.2922	NA	NA	0.634757	rs7206782	13	CORO7-PAM16:CORO7	00:00:00	intronic	1015	6	1	5	1	1	1
16:4464015:C:T	rs57674835	16	4464015	C	T	0.2526	NA	NA	0.703176	rs7206782	13	CORO7-PAM16:CORO7	00:00:00	intronic	4187	5	1	5	1	1	1
16:4464617:C:T	rs12447826	16	4464617	C	T	0.2919	NA	NA	0.637785	rs7206782	13	CORO7-PAM16:CORO7	00:00:00	intronic	1856	4	1	5	1	1	1
16:4467533:C:T	rs7204827	16	4467533	T	C	0.2941	NA	NA	0.633654	rs7206782	13	CORO7-PAM16:CORO7	00:00:00	intronic	5477	5	1	15	1	1	1
16:4469284:C:T	rs13335685	16	4469284	C	T	0.2939	NA	NA	0.633697	rs7206782	13	CORO7-PAM16:CORO7	00:00:00	intronic	0.271	6	2	15	1	1	1
16:4469400:C:T	rs13339488	16	4469400	T	C	0.2946	NA	NA	0.633241	rs7206782	13	CORO7-PAM16:CORO7	00:00:00	intronic	0.309	7	2	15	1	1	1
16:4471291:A:C	rs4640182	16	4471291	C	A	0.253	NA	NA	0.69912	rs7206782	13	CORO7	0	intronic	2.19	6	5	15	1	1	1
16:4472087:A:T	rs7184899	16	4472087	A	T	0.2962	NA	NA	0.63074	rs7206782	13	CORO7	0	intronic	8245	5	5	15	1	1	1
16:4472609:C:T	rs4550451	16	4472609	C	T	0.2433	NA	NA	0.748306	rs7206782	13	CORO7	0	intronic	1152	7	5	15	1	1	1
16:4473077:C:T	rs3948237	16	4473077	C	T	0.2972	NA	NA	0.631575	rs7206782	13	CORO7	0	intronic	3913	6	5	15	1	1	1
16:4473081:A:C	rs2118782	16	4473081	A	C	0.2963	NA	NA	0.631175	rs7206782	13	CORO7	0	intronic	1417	6	5	15	1	1	1
16:4475868:A:T	rs2304631	16	4475868	T	A	0.256	NA	NA	0.693014	rs7206782	13	DNAJA3	0	UTR5	22.7	4	1	1	1	1	1
16:4476089:C:T	rs1139652	16	4476089	C	T	0.2563	NA	NA	0.692811	rs7206782	13	DNAJA3	0	exonic	18.6	4	1	1	1	1	1
16:4478322:C:G	rs9926114	16	4478322	G	C	0.2954	NA	NA	0.629619	rs7206782	13	DNAJA3	0	intronic	1804	7	3	5	1	1	1
16:4478559:A:T	rs2896893	16	4478559	A	T	0.2965	NA	NA	0.628605	rs7206782	13	DNAJA3	0	intronic	5.86	5	3	5	1	1	1
16:4479734:C:G	rs2404546	16	4479734	G	C	0.2958	NA	NA	0.631013	rs7206782	13	DNAJA3	0	intronic	2317	6	4	5	1	1	1
16:4480158:A:T	rs8060219	16	4480158	A	T	0.295	NA	NA	0.630363	rs7206782	13	DNAJA3	0	intronic	1367	6	4	5	1	1	1
16:4480682:C:G	rs7201012	16	4480682	C	G	0.2929	NA	NA	0.638914	rs7206782	13	DNAJA3	0	intronic	0.458	5	4	5	1	1	1
16:4482338:T:TTTTTTTTTTC	rs753275189	16	4482338	T	TTTTTTTTTTC	0.2831	NA	NA	0.672392	rs7206782	13	DNAJA3	0	intronic	0.806	NA	4	5	1	0	1
16:4483001:A:G	rs59900057	16	4483001	G	A	0.2829	NA	NA	0.669789	rs7206782	13	DNAJA3	0	intronic	2944	7	4	5	1	1	1
16:4484328:A:G	rs4785962	16	4484328	G	A	0.2834	NA	NA	0.67205	rs7206782	13	DNAJA3	0	intronic	6396	4	1	4	1	1	1
16:4484613:A:G	rs4785964	16	4484613	G	A	0.2435	NA	NA	0.750761	rs7206782	13	DNAJA3	0	intronic	3148	1f	3	4	1	1	1
16:4485527:A:G	rs4786489	16	4485527	A	G	0.2828	NA	NA	0.672131	rs7206782	13	DNAJA3	0	intronic	0.512	6	4	4	1	1	1
16:4489436:C:T	rs8061742	16	4489436	C	T	0.2829	NA	NA	0.678013	rs7206782	13	DNAJA3	0	intronic	1.69	5	4	4	1	1	1
16:4490400:A:G	rs11643803	16	4490400	A	G	0.2838	NA	NA	0.679644	rs7206782	13	DNAJA3	0	intronic	1516	7	4	4	1	1	0
16:4491190:A:G	rs4786490	16	4491190	G	A	0.2838	NA	NA	0.679578	rs7206782	13	DNAJA3	0	intronic	1623	7	4	4	1	1	0
16:4493612:C:G	rs4786491	16	4493612	G	C	0.285	NA	NA	0.603367	rs7206782	13	DNAJA3	0	intronic	0.031	6	4	4	1	1	0
16:4493688:C:CT	rs34123742	16	4493688	CT	C	0.2887	NA	NA	0.614868	rs7206782	13	DNAJA3	0	intronic	7824	NA	4	4	1	1	0
16:4494549:A:G	rs12446640	16	4494549	G	A	0.2859	NA	NA	0.605022	rs7206782	13	DNAJA3	0	intronic	4777	7	4	4	1	1	0
16:4496408:C:T	rs11076832	16	4496408	C	T	0.2935	NA	NA	0.644777	rs7206782	13	DNAJA3	0	intronic	4967	6	4	4	1	1	0
16:4496973:A:T	rs2304633	16	4496973	A	T	0.2949	NA	NA	0.641622	rs7206782	13	DNAJA3	0	exonic	1609	6	4	4	1	1	0
16:4497451:C:T	rs6500602	16	4497451	C	T	0.2949	NA	NA	0.641334	rs7206782	13	DNAJA3	0	intronic	0.173	6	4	4	1	1	0
16:4497537:C:G	rs6500603	16	4497537	C	G	0.2946	NA	NA	0.640502	rs7206782	13	DNAJA3	0	intronic	2575	5	4	4	1	1	0
16:4498486:A:T	rs8048039	16	4498486	T	A	0.3338	NA	NA	0.700523	rs7206782	13	DNAJA3	0	intronic	7126	6	4	4	1	1	0
16:4498533:C:T	rs8047438	16	4498533	T	C	0.3184	NA	NA	0.733877	rs7206782	13	DNAJA3	0	intronic	5984	7	4	4	1	1	0
16:4501655:C:T	rs6500604	16	4501655	T	C	0.3131	NA	NA	0.776777	rs7206782	13	DNAJA3	0	intronic	0.516	5	4	4	1	1	0
16:4501897:T:TA	rs776902774	16	4501897	T	TA	0.3113	NA	NA	0.771297	rs7206782	13	DNAJA3	0	intronic	1.78	NA	4	4	1	0	0
16:4502514:C:T	rs6500606	16	4502514	T	C	0.3127	NA	NA	0.776446	rs7206782	13	DNAJA3	0	intronic	0.873	1f	4	4	1	1	0
16:4503631:C:T	rs6500607	16	4503631	T	C	0.313	NA	NA	0.781423	rs7206782	13	DNAJA3	0	intronic	10.89	7	4	4	1	1	0
16:4507678:A:AT	16:4507678:A:AT	16	4507678	A	AT	0.3117	NA	NA	0.792913	rs7206782	13	DNAJA3	901	downstream	0.601	NA	4	4	1	1	0
16:4508606:C:T	rs736685	16	4508606	C	T	0.3099	NA	NA	0.795785	rs7206782	13	DNAJA3	1829	intergenic	2612	3a	4	5	1	1	0
16:4509825:A:G	rs4786495	16	4509825	A	G	0.3078	NA	NA	0.803658	rs7206782	13	NMRAL1	1855	intergenic	2184	4	4	5	1	1	0
16:4514655:A:G	rs4785965	16	4514655	A	G	0.2643	NA	NA	0.99453	rs7206782	13	NMRAL1	0	intronic	0.376	4	4	4	1	1	0
16:4515145:A:C	rs7206782	16	4515145	C	A	0.2644	8.982e-11	NA	1	rs7206782	13	NMRAL1	0	intronic	2974	7	4	4	1	1	0
16:4518205:A:G	rs1898737	16	4518205	A	G	0.2634	NA	NA	0.991519	rs7206782	13	NMRAL1	0	intronic	2537	6	4	4	1	1	0
16:4518392:A:G	rs4424915	16	4518392	A	G	0.2739	NA	NA	0.940955	rs7206782	13	NMRAL1	0	intronic	0.819	6	4	4	1	1	0
16:4518458:A:G	rs4786497	16	4518458	G	A	0.2634	NA	NA	0.991518	rs7206782	13	NMRAL1	0	intronic	5083	6	4	4	1	1	0
16:4518558:A:G	rs4786498	16	4518558	G	A	0.2634	NA	NA	0.991519	rs7206782	13	NMRAL1	0	intronic	0.908	7	4	4	1	1	0
16:4518616:C:CAAAAA	16:4518616:C:CAAAAA	16	4518616	C	CAAAAA	0.2612	NA	NA	0.980651	rs7206782	13	NMRAL1	0	intronic	2746	NA	4	4	1	0	0
16:4519548:A:G	rs62039231	16	4519548	G	A	0.296	NA	NA	0.842916	rs7206782	13	NMRAL1	0	UTR3	6267	7	3	4	1	1	0
16:4522367:C:T	rs7194761	16	4522367	T	C	0.3074	NA	NA	0.801789	rs7206782	13	NMRAL1	0	intronic	2678	6	4	5	1	1	0
16:4523208:A:G	rs4785967	16	4523208	A	G	0.297	NA	NA	0.840389	rs7206782	13	NMRAL1	0	intronic	0.348	4	1	5	1	1	0
16:4526292:A:G	rs2270363	16	4526292	G	A	0.2633	NA	NA	0.982514	rs7206782	13	NMRAL1:HMOX2	00:00:00	UTR5	9367	1f	1	1	1	1	0
16:4526758:A:G	rs2270365	16	4526758	A	G	0.3133	NA	NA	0.776967	rs7206782	13	NMRAL1:HMOX2	00:00:00	intronic	7392	2b	1	1	1	1	0
16:4527921:C:CAAAAA	16:4527921:C:CAAAAA	16	4527921	C	CAAAAA	0.3118	NA	NA	0.776948	rs7206782	13	NMRAL1:HMOX2	00:00:00	intronic	3.13	NA	1	7	1	1	0
16:4528634:C:T	rs8046295	16	4528634	C	T	0.2797	NA	NA	0.907831	rs7206782	13	NMRAL1:HMOX2	00:00:00	intronic	0.629	6	2	5	1	1	0
16:4529001:A:C	rs11076833	16	4529001	A	C	0.3071	NA	NA	0.796718	rs7206782	13	NMRAL1:HMOX2	00:00:00	intronic	0.258	6	4	5	1	1	0
16:4529613:A:G	rs6500610	16	4529613	G	A	0.2632	NA	NA	0.982291	rs7206782	13	NMRAL1:HMOX2	00:00:00	intronic	11.74	6	5	5	1	1	0
16:4530806:A:T	rs7195361	16	4530806	T	A	0.2961	NA	NA	0.834147	rs7206782	13	NMRAL1:HMOX2	00:00:00	intronic	2764	5	5	5	1	1	0
16:4530862:C:T	rs7200280	16	4530862	C	T	0.2634	NA	NA	0.979989	rs7206782	13	NMRAL1:HMOX2	00:00:00	intronic	4404	5	5	5	1	1	0
16:4530919:C:T	rs7194923	16	4530919	T	C	0.2635	NA	NA	0.97999	rs7206782	13	NMRAL1:HMOX2	00:00:00	intronic	2929	6	5	5	1	1	0
16:4534366:C:G	rs9934267	16	4534366	C	G	0.2628	NA	NA	0.979994	rs7206782	13	NMRAL1:HMOX2	00:00:00	intronic	0.555	1f	4	5	1	1	0
16:4534482:A:G	rs12598836	16	4534482	A	G	0.296	NA	NA	0.833453	rs7206782	13	NMRAL1:HMOX2	00:00:00	intronic	0.338	6	4	5	1	1	0
16:4534483:A:T	rs12596749	16	4534483	T	A	0.296	NA	NA	0.833453	rs7206782	13	NMRAL1:HMOX2	00:00:00	intronic	3836	6	4	5	1	1	0
16:4535307:A:T	rs4785968	16	4535307	A	T	0.274	NA	NA	0.929866	rs7206782	13	NMRAL1:HMOX2	00:00:00	intronic	1179	5	4	5	1	1	0
16:4535557:C:T	rs2160567	16	4535557	T	C	0.3068	NA	NA	0.794309	rs7206782	13	NMRAL1:HMOX2	00:00:00	intronic	4.16	6	4	5	1	1	0
16:4536165:A:C	rs4786501	16	4536165	C	A	0.2959	NA	NA	0.833635	rs7206782	13	NMRAL1:HMOX2	00:00:00	intronic	3699	1f	4	5	1	1	0
16:4536621:C:T	rs8051695	16	4536621	C	T	0.274	NA	NA	0.929359	rs7206782	13	NMRAL1:HMOX2	00:00:00	intronic	4.98	7	3	5	1	1	0
16:4536934:A:T	rs4785969	16	4536934	A	T	0.2734	NA	NA	0.928046	rs7206782	13	NMRAL1:HMOX2	00:00:00	intronic	3139	6	4	5	1	1	0
16:4537104:C:T	rs4786502	16	4537104	C	T	0.296	NA	NA	0.833721	rs7206782	13	NMRAL1:HMOX2	00:00:00	intronic	3012	6	4	5	1	1	0
16:4537670:C:T	rs4786503	16	4537670	C	T	0.2723	NA	NA	0.924975	rs7206782	13	NMRAL1:HMOX2	00:00:00	intronic	0.063	7	4	5	1	1	0
16:4537693:C:T	rs4786504	16	4537693	C	T	0.2717	NA	NA	0.923167	rs7206782	13	NMRAL1:HMOX2	00:00:00	intronic	1915	7	4	5	1	1	0
16:4537893:A:G	rs4786505	16	4537893	A	G	0.3062	NA	NA	0.796526	rs7206782	13	NMRAL1:HMOX2	00:00:00	intronic	1222	5	4	5	1	1	0
16:4538114:A:G	rs4238849	16	4538114	A	G	0.3061	NA	NA	0.796276	rs7206782	13	NMRAL1:HMOX2	00:00:00	intronic	0.278	1b	2	5	1	1	0
16:4538989:A:G	rs11645519	16	4538989	A	G	0.3059	NA	NA	0.797204	rs7206782	13	NMRAL1:HMOX2	00:00:00	intronic	7374	2b	2	5	1	1	0
16:4539030:A:T	rs8053770	16	4539030	A	T	0.2734	NA	NA	0.932676	rs7206782	13	NMRAL1:HMOX2	00:00:00	intronic	3963	4	2	5	1	1	0
16:4540885:A:G	rs9929475	16	4540885	G	A	0.3057	NA	NA	0.797522	rs7206782	13	NMRAL1:HMOX2	00:00:00	intronic	4387	6	4	5	1	1	0
16:4541390:C:G	rs55939215	16	4541390	G	C	0.3059	NA	NA	0.798074	rs7206782	13	NMRAL1:HMOX2	00:00:00	intronic	10.36	7	4	5	1	1	0
16:4541831:C:T	rs12443748	16	4541831	T	C	0.3044	NA	NA	0.79055	rs7206782	13	NMRAL1:HMOX2	00:00:00	intronic	1507	7	4	5	1	1	0
16:4541924:C:T	rs7191664	16	4541924	C	T	0.2714	NA	NA	0.924614	rs7206782	13	NMRAL1:HMOX2	00:00:00	intronic	3142	6	4	5	1	1	0
16:4546586:C:G	rs3789038	16	4546586	C	G	0.3102	NA	NA	0.780318	rs7206782	13	HMOX2	0	intronic	7808	1f	2	5	1	1	0
16:4548132:A:G	rs56895104	16	4548132	A	G	0.3101	NA	NA	0.780512	rs7206782	13	HMOX2	0	intronic	0.309	7	4	5	1	1	0
16:4548832:C:G	rs17761816	16	4548832	G	C	0.3088	NA	NA	0.777398	rs7206782	13	HMOX2	0	intronic	4331	1f	4	5	1	1	0
16:4549583:C:G	rs11076834	16	4549583	C	G	0.3105	NA	NA	0.781789	rs7206782	13	HMOX2	0	intronic	1846	6	4	5	1	1	0
16:4549618:A:G	rs11076835	16	4549618	A	G	0.3097	NA	NA	0.779872	rs7206782	13	HMOX2	0	intronic	0.01	7	5	5	1	1	0
16:4554759:C:T	rs7404191	16	4554759	T	C	0.311	NA	NA	0.781045	rs7206782	13	HMOX2	0	intronic	0.894	7	5	5	1	1	1
16:4558615:A:G	rs2270366	16	4558615	A	G	0.3109	NA	NA	0.78262	rs7206782	13	HMOX2	0	intronic	3174	6	4	4	1	1	1
16:4560301:A:G	rs1051308	16	4560301	A	G	0.3098	NA	NA	0.779807	rs7206782	13	HMOX2	0	UTR3	1067	1f	4	4	1	1	0
16:4560627:A:T	rs1477123	16	4560627	A	T	0.2729	NA	NA	0.931566	rs7206782	13	CDIP1	48	downstream	0.312	5	4	4	1	1	0
16:4560929:C:G	rs7702	16	4560929	C	G	0.2734	NA	NA	0.932669	rs7206782	13	CDIP1	0	UTR3	6003	1f	3	4	1	1	0
16:4566857:C:T	rs3761681	16	4566857	T	C	0.3086	NA	NA	0.791005	rs7206782	13	CDIP1	0	intronic	2428	5	4	5	1	1	0
16:4568043:A:G	rs4786508	16	4568043	A	G	0.2721	NA	NA	0.922283	rs7206782	13	CDIP1	0	intronic	2091	1f	4	5	1	1	0
16:4568769:C:G	rs4786509	16	4568769	G	C	0.305	NA	NA	0.789265	rs7206782	13	CDIP1	0	intronic	8646	1f	4	5	1	1	0
16:4569331:A:G	rs11076836	16	4569331	A	G	0.3048	NA	NA	0.789116	rs7206782	13	CDIP1	0	intronic	0.444	5	4	5	1	1	0
16:4569440:C:T	rs11076837	16	4569440	T	C	0.3051	NA	NA	0.787296	rs7206782	13	CDIP1	0	intronic	3252	1f	4	5	1	1	0
16:4570570:C:T	rs8051389	16	4570570	T	C	0.3063	NA	NA	0.792943	rs7206782	13	CDIP1	0	intronic	2263	5	4	5	1	1	0
16:4571088:G:GGT	rs372652508	16	4571088	G	GGT	0.2729	NA	NA	0.916603	rs7206782	13	CDIP1	0	intronic	2107	NA	4	5	1	0	1
16:4571247:A:G	rs4786510	16	4571247	G	A	0.3051	NA	NA	0.785961	rs7206782	13	CDIP1	0	intronic	3486	5	4	5	1	1	1
16:4571645:C:T	rs4786511	16	4571645	T	C	0.3065	NA	NA	0.793646	rs7206782	13	CDIP1	0	intronic	4042	7	4	5	1	1	1
16:4573332:C:T	rs8043603	16	4573332	T	C	0.2743	NA	NA	0.927876	rs7206782	13	CDIP1	0	intronic	0.445	4	2	5	1	1	0
16:4573938:A:G	rs6500614	16	4573938	G	A	0.2737	NA	NA	0.925037	rs7206782	13	CDIP1	0	intronic	2473	5	3	5	1	1	1
16:4576798:A:C	rs4786514	16	4576798	C	A	0.2744	NA	NA	0.927487	rs7206782	13	CDIP1	0	intronic	2772	5	4	5	1	1	0
16:4578133:A:T	rs4786515	16	4578133	A	T	0.3069	NA	NA	0.793832	rs7206782	13	CDIP1	0	intronic	2478	6	4	5	1	1	0
16:4578641:C:T	rs4786516	16	4578641	T	C	0.3067	NA	NA	0.791618	rs7206782	13	CDIP1	0	intronic	0.057	5	4	5	1	1	0
16:4578732:A:G	rs4786517	16	4578732	G	A	0.2737	NA	NA	0.923376	rs7206782	13	CDIP1	0	intronic	3267	5	4	5	1	1	0
16:4580034:A:G	rs7193136	16	4580034	A	G	0.3045	NA	NA	0.781482	rs7206782	13	CDIP1	0	intronic	0.015	1b	2	7	1	1	1
16:4580214:C:T	rs10451135	16	4580214	C	T	0.304	NA	NA	0.780781	rs7206782	13	CDIP1	0	intronic	4663	5	2	5	1	1	1
16:4581002:G:T	rs11644481	16	4581002	G	T	0.3037	NA	NA	0.781277	rs7206782	13	CDIP1	0	intronic	3598	5	5	5	1	1	1
16:4584225:T:TA	16:4584225:T:TA	16	4584225	TA	T	0.2968	NA	NA	0.748197	rs7206782	13	CDIP1	0	intronic	1344	NA	4	5	1	1	1
16:4584225:T:TAA	16:4584225:T:TAA	16	4584225	TAA	T	0.2973	NA	NA	0.748197	rs7206782	13	CDIP1	0	NA	NA	NA	4	5	1	0	1
16:4584406:C:T	rs4786519	16	4584406	T	C	0.2968	NA	NA	0.746954	rs7206782	13	CDIP1	0	intronic	4856	4	2	5	1	1	1
16:4585883:A:AC	rs771241488	16	4585883	AC	A	0.2622	NA	NA	0.871652	rs7206782	13	CDIP1	0	intronic	0.499	NA	4	5	1	1	1
16:4586529:C:T	rs860891	16	4586529	C	T	0.2634	NA	NA	0.877138	rs7206782	13	CDIP1	0	UTR5	1.76	NA	2	5	1	1	1
16:4587811:C:G	rs709632	16	4587811	C	G	0.2642	NA	NA	0.873079	rs7206782	13	CDIP1	0	intronic	16.67	2b	1	1	1	1	1
16:4588394:C:G	rs863501	16	4588394	G	C	0.268	NA	NA	0.871995	rs7206782	13	CDIP1	0	UTR5	7947	4	1	1	1	1	1
16:4590910:A:G	rs12917680	16	4590910	G	A	0.304	NA	NA	0.724184	rs7206782	13	CDIP1	2080	intergenic	1132	7	5	15	1	1	1
16:4593741:A:C	rs3859155	16	4593741	A	C	0.2998	NA	NA	0.726998	rs7206782	13	CDIP1	4911	intergenic	3888	6	5	15	1	1	1
16:4594503:C:G	rs1641868	16	4594503	C	G	0.2996	NA	NA	0.726315	rs7206782	13	CDIP1	5673	intergenic	1475	6	7	15	1	1	1
16:4594635:A:G	rs1659497	16	4594635	G	A	0.2994	NA	NA	0.724627	rs7206782	13	CDIP1	5805	intergenic	1.66	5	7	15	1	1	1
16:4595269:A:G	rs1659499	16	4595269	G	A	0.2993	NA	NA	0.725197	rs7206782	13	CDIP1	6439	intergenic	0.911	6	13	15	1	1	1
16:4595883:C:G	rs11076838	16	4595883	G	C	0.2995	NA	NA	0.726385	rs7206782	13	CDIP1	7053	intergenic	8.77	7	5	15	1	1	1
16:4596041:C:G	rs12925448	16	4596041	G	C	0.2974	NA	NA	0.723522	rs7206782	13	CDIP1	7211	intergenic	0.032	6	5	15	1	1	1
16:4596114:A:G	rs12927240	16	4596114	A	G	0.2958	NA	NA	0.714828	rs7206782	13	CDIP1	7284	intergenic	0.096	6	5	15	1	1	1
16:4596447:C:G	rs12927186	16	4596447	C	G	0.2927	NA	NA	0.707909	rs7206782	13	CDIP1	7617	intergenic	0.364	7	5	15	1	1	1
16:74464854:C:T	rs8051121	16	74464854	C	T	0.3178	NA	NA	0.609504	rs8047523	14	RP11-252A24.5	0	ncRNA_intronic	0.05	7	5	15	1	1	0
16:74464926:A:C	rs8051866	16	74464926	A	C	0.3182	NA	NA	0.609456	rs8047523	14	RP11-252A24.5	0	ncRNA_intronic	2501	7	5	15	1	1	0
16:74482455:A:G	rs1132843	16	74482455	G	A	0.353	NA	NA	0.907583	rs8047523	14	RP11-252A24.7	0	ncRNA_exonic	6183	NA	2	5	1	1	1
16:74482774:A:G	rs11647149	16	74482774	G	A	0.3272	NA	NA	0.806946	rs8047523	14	RP11-252A24.7	0	ncRNA_exonic	1728	3a	4	5	1	1	1
16:74483287:C:G	rs11149721	16	74483287	C	G	0.3179	NA	NA	0.768736	rs8047523	14	RP11-252A24.7	0	ncRNA_exonic	5068	2b	2	4	1	1	1
16:74483499:C:T	rs4888238	16	74483499	C	T	0.318	NA	NA	0.768426	rs8047523	14	RP11-252A24.7	0	ncRNA_exonic	1845	2b	2	4	1	1	1
16:74483649:A:T	rs11149722	16	74483649	A	T	0.3179	NA	NA	0.768323	rs8047523	14	RP11-252A24.7	0	ncRNA_exonic	9027	1f	2	4	1	1	1
16:74485722:A:G	rs3851730	16	74485722	G	A	0.3192	NA	NA	0.760068	rs8047523	14	GLG1	133	downstream	4412	NA	4	4	1	1	1
16:74490789:A:G	rs12446054	16	74490789	G	A	0.3252	NA	NA	0.803229	rs8047523	14	GLG1	0	intronic	4801	7	4	4	1	1	0
16:74493752:C:CT	16:74493752:C:CT	16	74493752	C	CT	0.3199	NA	NA	0.802571	rs8047523	14	GLG1	0	intronic	1902	NA	4	4	1	0	0
16:74496853:A:AT	rs5817909	16	74496853	A	AT	0.3527	NA	NA	0.915596	rs8047523	14	GLG1	0	intronic	8929	NA	4	4	1	1	0
16:74497633:G:T	rs76911802	16	74497633	G	T	0.3112	NA	NA	0.787986	rs8047523	14	GLG1	0	intronic	0.654	6	4	4	1	0	0
16:74497774:C:CT	16:74497774:C:CT	16	74497774	CT	C	0.3569	NA	NA	0.906713	rs8047523	14	GLG1	0	intronic	7086	NA	4	4	1	0	0
16:74497911:A:G	rs10500587	16	74497911	A	G	0.3531	NA	NA	0.91408	rs8047523	14	GLG1	0	intronic	1607	4	4	4	1	1	0
16:74498307:A:T	rs3785312	16	74498307	T	A	0.3529	NA	NA	0.913689	rs8047523	14	GLG1	0	intronic	5073	5	3	4	1	1	0
16:74498398:C:T	rs3826239	16	74498398	C	T	0.3174	NA	NA	0.770407	rs8047523	14	GLG1	0	intronic	9194	1f	3	4	1	1	0
16:74498628:C:T	rs4888242	16	74498628	C	T	0.3176	NA	NA	0.770689	rs8047523	14	GLG1	0	intronic	1976	7	4	4	1	1	0
16:74498733:T:TA	rs71158516	16	74498733	T	TA	0.3176	NA	NA	0.771892	rs8047523	14	GLG1	0	intronic	0.388	NA	4	4	1	1	0
16:74500376:C:G	rs1019573	16	74500376	C	G	0.3175	NA	NA	0.770722	rs8047523	14	GLG1	0	intronic	2236	3a	4	4	1	1	0
16:74500440:C:G	rs1019572	16	74500440	G	C	0.3174	NA	NA	0.770957	rs8047523	14	GLG1	0	intronic	6853	4	4	4	1	1	0
16:74501856:C:G	rs6564117	16	74501856	G	C	0.353	NA	NA	0.914091	rs8047523	14	GLG1	0	intronic	4301	1f	4	4	1	1	0
16:74502503:A:G	rs11643293	16	74502503	G	A	0.3169	NA	NA	0.768522	rs8047523	14	GLG1	0	intronic	0.831	6	4	4	1	1	0
16:74502603:G:T	rs11639812	16	74502603	T	G	0.3526	NA	NA	0.911629	rs8047523	14	GLG1	0	intronic	4861	5	4	4	1	1	0
16:74503860:A:T	rs2303278	16	74503860	T	A	0.3526	NA	NA	0.911621	rs8047523	14	GLG1	0	intronic	8435	5	4	4	1	1	0
16:74504843:C:T	rs12447531	16	74504843	C	T	0.3527	NA	NA	0.911612	rs8047523	14	GLG1	0	intronic	0.456	7	4	4	1	1	0
16:74506765:C:G	rs8059869	16	74506765	C	G	0.3282	NA	NA	0.805898	rs8047523	14	GLG1	0	intronic	4672	1f	4	4	1	1	0
16:74507269:A:G	rs12449125	16	74507269	G	A	0.3271	NA	NA	0.812965	rs8047523	14	GLG1	0	intronic	1196	6	4	4	1	1	0
16:74507486:C:T	rs11640632	16	74507486	T	C	0.3535	NA	NA	0.917119	rs8047523	14	GLG1	0	intronic	0.145	7	4	4	1	1	0
16:74511765:A:G	rs1985611	16	74511765	G	A	0.2913	NA	NA	0.674767	rs8047523	14	GLG1	0	intronic	1.86	7	4	4	1	1	0
16:74512830:A:G	rs11640021	16	74512830	G	A	0.2914	NA	NA	0.675584	rs8047523	14	GLG1	0	intronic	0.13	5	4	5	1	1	0
16:74513962:C:T	rs918782	16	74513962	T	C	0.327	NA	NA	0.812041	rs8047523	14	GLG1	0	intronic	5348	4	2	4	1	1	0
16:74517155:A:G	rs2303281	16	74517155	G	A	0.3173	NA	NA	0.769519	rs8047523	14	GLG1	0	intronic	11.46	6	4	4	1	1	0
16:74517352:G:T	rs2098754	16	74517352	G	T	0.291	NA	NA	0.675708	rs8047523	14	GLG1	0	intronic	2501	5	4	4	1	1	0
16:74517923:G:GA	rs775273124	16	74517923	GA	G	0.2911	NA	NA	0.67564	rs8047523	14	GLG1	0	intronic	0.523	NA	4	5	1	1	0
16:74518692:G:T	rs8053599	16	74518692	T	G	0.2915	NA	NA	0.676667	rs8047523	14	GLG1	0	intronic	2272	6	4	4	1	1	0
16:74520295:A:C	rs1469140	16	74520295	C	A	0.3169	NA	NA	0.769449	rs8047523	14	GLG1	0	intronic	7557	NA	4	5	1	1	0
16:74524031:A:G	rs17672539	16	74524031	G	A	0.3347	NA	NA	0.842092	rs8047523	14	GLG1	0	intronic	3.82	7	4	4	1	1	0
16:74527597:A:G	rs12449071	16	74527597	A	G	0.3353	NA	NA	0.841982	rs8047523	14	GLG1	0	intronic	5961	7	4	4	1	1	0
16:74527618:A:C	rs12446095	16	74527618	C	A	0.2995	NA	NA	0.705377	rs8047523	14	GLG1	0	intronic	0.338	6	4	4	1	1	0
16:74528368:A:G	rs7195020	16	74528368	A	G	0.3616	NA	NA	0.947491	rs8047523	14	GLG1	0	intronic	0.114	5	4	5	1	1	0
16:74528463:G:T	rs7195196	16	74528463	T	G	0.3612	NA	NA	0.947017	rs8047523	14	GLG1	0	intronic	0.091	7	4	5	1	1	0
16:74528466:A:G	rs7195198	16	74528466	A	G	0.3613	NA	NA	0.947004	rs8047523	14	GLG1	0	intronic	0.18	7	4	5	1	1	0
16:74531165:C:T	rs7188050	16	74531165	T	C	0.3613	NA	NA	0.947859	rs8047523	14	GLG1	0	intronic	0.064	7	4	5	1	1	0
16:74533118:T:TTTG	16:74533118:T:TTTG	16	74533118	T	TTTG	0.3609	NA	NA	0.948564	rs8047523	14	GLG1	0	intronic	2157	NA	4	5	1	1	0
16:74534418:C:T	rs6564128	16	74534418	C	T	0.3258	NA	NA	0.801972	rs8047523	14	GLG1	0	intronic	3561	5	4	5	1	1	0
16:74534903:C:T	rs7190577	16	74534903	T	C	0.3258	NA	NA	0.802137	rs8047523	14	GLG1	0	intronic	2463	5	4	5	1	1	0
16:74536827:A:G	rs13339161	16	74536827	A	G	0.3625	NA	NA	0.949354	rs8047523	14	GLG1	0	intronic	1085	7	4	5	1	1	0
16:74536863:C:G	rs13339456	16	74536863	G	C	0.3624	NA	NA	0.949378	rs8047523	14	GLG1	0	intronic	1299	7	4	5	1	1	0
16:74539904:A:G	rs12598701	16	74539904	A	G	0.3622	NA	NA	0.949366	rs8047523	14	GLG1	0	intronic	0.655	7	4	5	1	1	0
16:74540097:A:C	rs7189123	16	74540097	A	C	0.3621	NA	NA	0.948911	rs8047523	14	GLG1	0	intronic	2326	7	4	5	1	1	1
16:74548340:C:T	rs12927939	16	74548340	T	C	0.3358	NA	NA	0.843403	rs8047523	14	GLG1	0	intronic	1906	7	5	5	1	1	1
16:74549870:C:T	rs9673537	16	74549870	T	C	0.301	NA	NA	0.703938	rs8047523	14	GLG1	0	intronic	0.679	6	5	5	1	1	1
16:74550541:G:T	rs148352996	16	74550541	G	T	0.2992	NA	NA	0.704831	rs8047523	14	GLG1	0	intronic	9659	6	5	5	1	1	0
16:74551756:G:T	rs28762730	16	74551756	T	G	0.3618	NA	NA	0.948043	rs8047523	14	GLG1	0	intronic	6068	7	5	5	1	1	0
16:74551880:C:T	rs8045653	16	74551880	T	C	0.3618	NA	NA	0.948043	rs8047523	14	GLG1	0	intronic	8371	7	5	5	1	1	0
16:74552175:C:T	rs11641958	16	74552175	T	C	0.3357	NA	NA	0.843043	rs8047523	14	GLG1	0	intronic	4376	7	5	5	1	1	0
16:74553501:A:T	rs13380609	16	74553501	T	A	0.3356	NA	NA	0.84347	rs8047523	14	GLG1	0	intronic	5917	6	5	5	1	1	0
16:74556486:C:T	rs12716768	16	74556486	T	C	0.361	NA	NA	0.94602	rs8047523	14	GLG1	0	intronic	1861	1f	4	5	1	1	0
16:74563777:C:T	rs2549559	16	74563777	T	C	0.354	NA	NA	0.924081	rs8047523	14	GLG1	0	intronic	1506	NA	4	5	1	1	1
16:74564968:A:G	rs2868035	16	74564968	G	A	0.3542	NA	NA	0.923653	rs8047523	14	GLG1	0	intronic	2562	NA	4	5	1	1	1
16:74565075:A:G	rs3973385	16	74565075	A	G	0.3499	NA	NA	0.904021	rs8047523	14	GLG1	0	intronic	0.04	NA	4	5	1	1	1
16:74566474:C:T	rs2549063	16	74566474	C	T	0.3545	NA	NA	0.923352	rs8047523	14	GLG1	0	intronic	2175	NA	5	5	1	1	1
16:74570050:A:G	rs4404098	16	74570050	A	G	0.361	NA	NA	0.944552	rs8047523	14	GLG1	0	intronic	0.55	7	5	15	1	1	1
16:74571437:C:T	rs28759365	16	74571437	T	C	0.3612	NA	NA	0.945453	rs8047523	14	GLG1	0	intronic	5628	7	5	15	1	1	1
16:74571448:C:T	rs3096222	16	74571448	T	C	0.3613	NA	NA	0.945433	rs8047523	14	GLG1	0	intronic	7376	7	5	15	1	0	1
16:74571650:C:T	rs3096224	16	74571650	T	C	0.3612	NA	NA	0.945243	rs8047523	14	GLG1	0	intronic	2903	6	5	15	1	1	1
16:74572373:C:T	rs13330282	16	74572373	T	C	0.3614	NA	NA	0.94485	rs8047523	14	GLG1	0	intronic	0.539	6	5	15	1	1	1
16:74572626:A:ATTT	16:74572626:A:ATTT	16	74572626	A	ATTT	0.3432	NA	NA	0.853107	rs8047523	14	GLG1	0	intronic	0.563	NA	5	15	1	0	1
16:74572770:A:C	rs1471	16	74572770	C	A	0.3572	NA	NA	0.940387	rs8047523	14	GLG1	0	intronic	2009	5	5	15	1	0	1
16:74572942:G:T	rs62052495	16	74572942	T	G	0.3652	NA	NA	0.940068	rs8047523	14	GLG1	0	intronic	0.369	5	5	15	1	1	1
16:74578017:C:G	rs8051990	16	74578017	C	G	0.3621	NA	NA	0.948001	rs8047523	14	GLG1	0	intronic	3172	5	5	15	1	1	1
16:74578110:C:T	rs8053369	16	74578110	T	C	0.3621	NA	NA	0.948001	rs8047523	14	GLG1	0	intronic	1035	6	5	15	1	1	1
16:74578317:A:T	rs8048239	16	74578317	T	A	0.362	NA	NA	0.948213	rs8047523	14	GLG1	0	intronic	1241	6	5	15	1	1	1
16:74578466:A:G	rs9923644	16	74578466	A	G	0.362	NA	NA	0.948213	rs8047523	14	GLG1	0	intronic	2321	7	5	15	1	1	1
16:74580461:A:G	rs8058256	16	74580461	A	G	0.3624	NA	NA	0.950993	rs8047523	14	GLG1	0	intronic	3178	6	5	15	1	1	1
16:74580510:C:T	rs9888968	16	74580510	T	C	0.3624	NA	NA	0.950993	rs8047523	14	GLG1	0	intronic	0.128	6	5	15	1	1	1
16:74580661:A:G	rs9888950	16	74580661	A	G	0.3624	NA	NA	0.950993	rs8047523	14	GLG1	0	intronic	0.013	7	5	15	1	1	1
16:74580924:C:T	rs9888976	16	74580924	T	C	0.3624	NA	NA	0.950998	rs8047523	14	GLG1	0	intronic	6087	7	5	15	1	1	1
16:74581867:C:T	rs55960814	16	74581867	C	T	0.3356	NA	NA	0.843524	rs8047523	14	GLG1	0	intronic	0.288	4	5	15	1	1	1
16:74582054:A:G	rs1820262	16	74582054	A	G	0.3617	NA	NA	0.948845	rs8047523	14	GLG1	0	intronic	0.362	NA	5	15	1	1	1
16:74582474:C:G	rs71392603	16	74582474	C	G	0.3336	NA	NA	0.842356	rs8047523	14	GLG1	0	intronic	0.151	5	5	15	1	1	1
16:74582564:T:TC	16:74582564:T:TC	16	74582564	T	TC	0.3619	NA	NA	0.948016	rs8047523	14	GLG1	0	intronic	0.183	NA	5	15	1	1	1
16:74582597:A:C	rs8050850	16	74582597	A	C	0.3616	NA	NA	0.948845	rs8047523	14	GLG1	0	intronic	0.726	7	5	15	1	1	1
16:74582988:A:C	rs9936239	16	74582988	A	C	0.3616	0.000001147	2.5	0.948845	rs8047523	14	GLG1	0	intronic	0.428	6	5	15	1	1	1
16:74583146:C:T	rs4888253	16	74583146	T	C	0.3616	NA	NA	0.948845	rs8047523	14	GLG1	0	intronic	5546	6	5	15	1	1	1
16:74584697:A:C	rs7205813	16	74584697	C	A	0.3614	NA	NA	0.949682	rs8047523	14	GLG1	0	intronic	1759	5	5	15	1	1	1
16:74585760:C:G	rs60813683	16	74585760	C	G	0.3619	NA	NA	0.947399	rs8047523	14	GLG1	0	intronic	1703	7	5	15	1	1	1
16:74586572:C:T	rs2549027	16	74586572	C	T	0.3658	NA	NA	0.940864	rs8047523	14	GLG1:RP11-572F4.1	00:00:00	ncRNA_exonic	0.412	6	5	15	1	1	1
16:74586686:G:GA	rs56381403	16	74586686	GA	G	0.3647	NA	NA	0.944645	rs8047523	14	GLG1	0	intronic	1926	NA	5	15	1	0	1
16:74587367:G:GTT	16:74587367:G:GTT	16	74587367	G	GTT	0.4632	NA	NA	0.626526	rs8047523	14	GLG1	0	intronic	2376	NA	5	15	1	0	1
16:74589959:A:G	rs6564141	16	74589959	A	G	0.3354	NA	NA	0.844132	rs8047523	14	GLG1	0	intronic	6434	7	5	15	1	1	1
16:74590047:C:T	rs6564142	16	74590047	C	T	0.3617	NA	NA	0.948845	rs8047523	14	GLG1	0	intronic	3218	7	5	15	1	1	0
16:74590578:A:T	rs7205992	16	74590578	A	T	0.3616	NA	NA	0.948845	rs8047523	14	GLG1	0	intronic	0.382	5	5	15	1	1	0
16:74590603:A:G	rs7201105	16	74590603	G	A	0.3611	NA	NA	0.948346	rs8047523	14	GLG1	0	intronic	3571	6	5	15	1	1	0
16:74592945:A:G	rs8050668	16	74592945	G	A	0.3347	NA	NA	0.83793	rs8047523	14	GLG1	0	intronic	4206	5	5	5	1	1	0
16:74593137:A:G	rs8049138	16	74593137	A	G	0.3346	NA	NA	0.83813	rs8047523	14	GLG1	0	intronic	6862	5	5	5	1	1	0
16:74594495:A:C	rs28683674	16	74594495	C	A	0.3346	NA	NA	0.838358	rs8047523	14	GLG1	0	intronic	2454	7	5	5	1	1	0
16:74598644:C:T	rs8058692	16	74598644	C	T	0.3339	NA	NA	0.838811	rs8047523	14	GLG1	0	intronic	2712	4	2	5	1	1	0
16:74599145:G:T	rs9930003	16	74599145	G	T	0.334	NA	NA	0.839181	rs8047523	14	GLG1	0	intronic	0.147	7	5	5	1	1	0
16:74599806:A:T	rs3923201	16	74599806	T	A	0.334	NA	NA	0.839004	rs8047523	14	GLG1	0	intronic	0.831	7	2	5	1	1	0
16:74601267:G:T	rs7185026	16	74601267	T	G	0.3338	NA	NA	0.837658	rs8047523	14	GLG1	0	intronic	8507	5	5	5	1	1	0
16:74602316:C:CT	16:74602316:C:CT	16	74602316	C	CT	0.3805	NA	NA	0.87223	rs8047523	14	GLG1	0	intronic	0.91	NA	5	5	1	0	0
16:74604416:A:AT	rs5817916	16	74604416	AT	A	0.334	NA	NA	0.836907	rs8047523	14	GLG1	0	intronic	10.24	NA	5	5	1	1	0
16:74605556:A:AG	16:74605556:A:AG	16	74605556	A	AG	0.3341	NA	NA	0.836967	rs8047523	14	GLG1	0	intronic	0.611	NA	5	5	1	1	0
16:74606421:A:C	rs7200644	16	74606421	A	C	0.3488	NA	NA	0.921929	rs8047523	14	GLG1	0	intronic	0.059	6	5	5	1	0	0
16:74607479:C:CTT	16:74607479:C:CTT	16	74607479	C	CTT	0.3528	NA	NA	0.868472	rs8047523	14	GLG1	0	intronic	1546	NA	5	5	1	0	0
16:74607961:A:G	rs4888256	16	74607961	G	A	0.334	NA	NA	0.837541	rs8047523	14	GLG1	0	intronic	2546	5	5	5	1	1	0
16:74611675:C:T	rs8062404	16	74611675	C	T	0.3602	NA	NA	0.945075	rs8047523	14	GLG1	0	intronic	3189	5	5	5	1	1	0
16:74612030:C:G	rs8056718	16	74612030	C	G	0.3603	NA	NA	0.942791	rs8047523	14	GLG1	0	intronic	6793	3a	2	5	1	1	0
16:74613262:C:CG	rs11387855	16	74613262	CG	C	0.3591	NA	NA	0.944025	rs8047523	14	GLG1	0	intronic	0.99	NA	5	5	1	1	0
16:74615190:A:G	rs8055803	16	74615190	G	A	0.3607	NA	NA	0.945908	rs8047523	14	GLG1	0	intronic	3059	5	2	5	1	1	0
16:74615424:G:T	rs8058437	16	74615424	T	G	0.3347	NA	NA	0.839318	rs8047523	14	GLG1	0	intronic	0.923	5	2	5	1	1	0
16:74618643:A:T	rs8047243	16	74618643	T	A	0.3627	NA	NA	0.955248	rs8047523	14	GLG1	0	intronic	0.077	6	1	5	1	1	0
16:74618810:A:AAAAC	rs111418630	16	74618810	AAAAC	A	0.3629	NA	NA	0.951367	rs8047523	14	GLG1	0	intronic	1774	NA	5	5	1	0	0
16:74620903:C:CTCTT	rs765142158	16	74620903	C	CTCTT	0.3567	NA	NA	0.983273	rs8047523	14	GLG1	0	intronic	11.07	NA	5	5	1	1	0
16:74621872:C:T	rs4888257	16	74621872	T	C	0.3311	NA	NA	0.877189	rs8047523	14	GLG1	0	intronic	0.507	6	4	5	1	1	0
16:74622443:A:G	rs6564146	16	74622443	G	A	0.331	NA	NA	0.876812	rs8047523	14	GLG1	0	intronic	3865	5	4	5	1	1	0
16:74622586:A:G	rs6564147	16	74622586	A	G	0.357	NA	NA	0.983065	rs8047523	14	GLG1	0	intronic	2387	5	4	5	1	1	0
16:74622887:C:G	rs8048596	16	74622887	C	G	0.331	NA	NA	0.876962	rs8047523	14	GLG1	0	intronic	1.49	7	4	5	1	1	0
16:74623154:C:CA	16:74623154:C:CA	16	74623154	C	CA	0.3468	NA	NA	0.963264	rs8047523	14	GLG1	0	intronic	2.73	NA	2	5	1	0	0
16:74623894:T:TTTG	rs35360166	16	74623894	TTTG	T	0.3845	NA	NA	0.884011	rs8047523	14	GLG1	0	intronic	0.621	NA	2	5	1	1	0
16:74624245:A:G	rs8056788	16	74624245	G	A	0.3309	NA	NA	0.876583	rs8047523	14	GLG1	0	intronic	0.318	7	5	5	1	1	0
16:74624357:A:C	rs8061156	16	74624357	C	A	0.357	NA	NA	0.982854	rs8047523	14	GLG1	0	intronic	7672	6	5	5	1	1	0
16:74624474:A:G	rs8061338	16	74624474	G	A	0.3571	NA	NA	0.983279	rs8047523	14	GLG1	0	intronic	0.095	6	5	5	1	1	0
16:74625575:C:T	rs12921903	16	74625575	T	C	0.3572	NA	NA	0.983705	rs8047523	14	GLG1	0	intronic	5454	7	4	5	1	1	0
16:74625988:G:T	rs10400930	16	74625988	T	G	0.3311	NA	NA	0.877186	rs8047523	14	GLG1	0	intronic	0.947	5	4	5	1	1	0
16:74626340:A:C	rs7193423	16	74626340	C	A	0.3571	NA	NA	0.983709	rs8047523	14	GLG1	0	intronic	2884	5	4	5	1	1	0
16:74627303:C:T	rs8057279	16	74627303	T	C	0.3571	NA	NA	0.98392	rs8047523	14	GLG1	0	intronic	4595	7	5	5	1	1	0
16:74627628:C:T	rs8062959	16	74627628	C	T	0.3569	NA	NA	0.983075	rs8047523	14	GLG1	0	intronic	2.2	7	5	5	1	1	0
16:74627711:C:T	rs8058034	16	74627711	T	C	0.3311	NA	NA	0.877796	rs8047523	14	GLG1	0	intronic	0.353	6	5	5	1	1	0
16:74628630:G:T	rs7193508	16	74628630	T	G	0.3572	NA	NA	0.984134	rs8047523	14	GLG1	0	intronic	15.3	2b	2	5	1	1	0
16:74629304:A:G	rs9939178	16	74629304	A	G	0.3571	NA	NA	0.984352	rs8047523	14	GLG1	0	intronic	2074	7	4	5	1	1	0
16:74629909:C:T	rs13339156	16	74629909	T	C	0.357	NA	NA	0.984352	rs8047523	14	GLG1	0	intronic	0.204	7	4	5	1	1	0
16:74630154:C:T	rs28377859	16	74630154	C	T	0.3311	NA	NA	0.87799	rs8047523	14	GLG1	0	intronic	0.237	6	4	5	1	1	0
16:74630183:C:T	rs28502731	16	74630183	C	T	0.357	NA	NA	0.984352	rs8047523	14	GLG1	0	intronic	3.33	6	4	5	1	1	0
16:74631261:A:T	rs8050615	16	74631261	A	T	0.357	NA	NA	0.984352	rs8047523	14	GLG1	0	intronic	0.291	7	4	5	1	1	0
16:74632545:C:T	rs9928181	16	74632545	T	C	0.357	NA	NA	0.984568	rs8047523	14	GLG1	0	intronic	7564	7	4	5	1	1	0
16:74633538:A:G	rs7204857	16	74633538	G	A	0.3571	NA	NA	0.984566	rs8047523	14	GLG1	0	intronic	1805	6	4	5	1	1	0
16:74634198:G:T	rs4888258	16	74634198	T	G	0.3574	NA	NA	0.985416	rs8047523	14	GLG1	0	intronic	1705	6	2	5	1	1	0
16:74635295:C:T	rs4548905	16	74635295	T	C	0.3576	NA	NA	0.985613	rs8047523	14	GLG1	0	intronic	2941	3a	1	5	1	1	0
16:74635632:A:G	rs4887776	16	74635632	G	A	0.3573	NA	NA	0.985415	rs8047523	14	GLG1	0	intronic	1767	5	2	5	1	1	0
16:74635791:C:G	rs4888259	16	74635791	G	C	0.3312	NA	NA	0.878172	rs8047523	14	GLG1	0	intronic	1833	5	2	5	1	1	0
16:74636915:A:G	rs6564148	16	74636915	G	A	0.3313	NA	NA	0.878566	rs8047523	14	GLG1	0	intronic	3.18	6	2	5	1	1	0
16:74637011:A:G	rs7200247	16	74637011	A	G	0.4508	NA	NA	0.673391	rs8047523	14	GLG1	0	intronic	0.791	6	5	5	1	1	0
16:74637438:G:T	rs9921672	16	74637438	T	G	0.3575	NA	NA	0.986055	rs8047523	14	GLG1	0	intronic	0.311	5	2	5	1	1	0
16:74637821:A:G	rs4887777	16	74637821	G	A	0.3575	NA	NA	0.986055	rs8047523	14	GLG1	0	intronic	5.23	4	1	7	1	1	0
16:74639545:A:G	rs4302071	16	74639545	G	A	0.3313	NA	NA	0.878802	rs8047523	14	GLG1	0	intronic	6.56	5	1	2	1	1	0
16:74641264:C:CA	rs11376168	16	74641264	CA	C	0.3573	NA	NA	0.981606	rs8047523	14	GLG1	251	upstream	5.48	NA	1	1	1	0	1
16:74642539:C:T	rs7205258	16	74642539	T	C	0.3575	NA	NA	0.986695	rs8047523	14	GLG1	1526	intergenic	0.281	5	5	5	1	1	1
16:74643514:A:G	rs4344772	16	74643514	G	A	0.3313	NA	NA	0.878748	rs8047523	14	GLG1	2501	intergenic	4064	5	5	5	1	1	1
16:74645166:C:G	rs7195135	16	74645166	C	G	0.3313	NA	NA	0.879181	rs8047523	14	HSPE1P7	1327	intergenic	1042	6	5	5	1	1	1
16:74645233:C:T	rs7196627	16	74645233	T	C	0.3575	NA	NA	0.986913	rs8047523	14	HSPE1P7	1260	intergenic	1.27	6	5	5	1	1	1
16:74647394:C:T	rs4888260	16	74647394	C	T	0.334	NA	NA	0.890152	rs8047523	14	HSPE1P7	274	upstream	2.2	6	5	5	1	1	1
16:74647795:C:T	rs4887779	16	74647795	T	C	0.3602	NA	NA	0.99892	rs8047523	14	HSPE1P7	675	upstream	0.541	1f	4	5	1	1	1
16:74648255:C:CA	rs35801282	16	74648255	CA	C	0.3598	NA	NA	0.995191	rs8047523	14	HSPE1P7	1135	intergenic	4611	NA	4	5	1	0	1
16:74648267:C:G	rs36097721	16	74648267	G	C	0.3603	NA	NA	1	rs8047523	14	HSPE1P7	1147	intergenic	1663	6	4	5	1	1	1
16:74649187:A:G	rs8048133	16	74649187	G	A	0.3342	NA	NA	0.891134	rs8047523	14	HSPE1P7	2067	intergenic	0.241	7	4	5	1	1	1
16:74649232:A:C	rs8047523	16	74649232	C	A	0.3603	7.265e-11	NA	1	rs8047523	14	HSPE1P7	2112	intergenic	1.56	7	4	5	1	1	1
16:74649589:C:G	rs7193583	16	74649589	G	C	0.3603	NA	NA	1	rs8047523	14	HSPE1P7	2469	intergenic	3093	3a	4	5	1	1	1
16:74649810:A:G	rs7194687	16	74649810	G	A	0.3603	NA	NA	1	rs8047523	14	HSPE1P7	2690	intergenic	2791	5	4	5	1	1	1
16:74649992:G:T	rs6564149	16	74649992	T	G	0.3603	NA	NA	1	rs8047523	14	HSPE1P7	2872	intergenic	2061	7	4	5	1	1	1
16:74650771:C:CT	rs5817919	16	74650771	CT	C	0.3321	NA	NA	0.884039	rs8047523	14	HSPE1P7	3651	intergenic	10.79	NA	4	5	1	1	0
16:74652362:C:T	rs9927073	16	74652362	C	T	0.332	NA	NA	0.880778	rs8047523	14	RFWD3	2929	intergenic	4092	6	4	5	1	1	0
16:74652891:C:G	rs62053563	16	74652891	C	G	0.3322	NA	NA	0.881753	rs8047523	14	RFWD3	2400	intergenic	0.178	6	4	5	1	1	0
16:74653053:C:T	rs8054836	16	74653053	C	T	0.332	NA	NA	0.880778	rs8047523	14	RFWD3	2238	intergenic	0.419	6	4	5	1	1	0
16:74655634:C:G	rs1138860	16	74655634	C	G	0.3325	NA	NA	0.881367	rs8047523	14	RFWD3	0	UTR3	0.689	6	4	4	1	1	0
16:74655848:A:G	rs7185722	16	74655848	A	G	0.3386	NA	NA	0.861615	rs8047523	14	RFWD3	0	UTR3	0.056	6	4	4	1	1	0
16:74656360:C:CA	16:74656360:C:CA	16	74656360	C	CA	0.3595	NA	NA	0.986811	rs8047523	14	RFWD3	0	UTR3	1327	NA	4	4	1	0	0
16:74658719:A:T	rs6564152	16	74658719	T	A	0.3382	NA	NA	0.86245	rs8047523	14	RFWD3	0	intronic	1177	5	4	4	1	1	0
16:74658723:A:C	rs6564153	16	74658723	C	A	0.3382	NA	NA	0.86245	rs8047523	14	RFWD3	0	intronic	1251	5	4	4	1	1	0
16:74664969:A:T	rs7193959	16	74664969	A	T	0.3513	NA	NA	0.913445	rs8047523	14	RFWD3	0	intronic	2238	6	4	4	1	1	0
16:74667864:C:T	rs7184754	16	74667864	T	C	0.3511	NA	NA	0.91344	rs8047523	14	RFWD3	0	intronic	0.245	5	4	4	1	1	0
16:74669241:C:T	rs4564599	16	74669241	T	C	0.3253	NA	NA	0.808638	rs8047523	14	RFWD3	0	intronic	2966	5	4	4	1	1	0
16:74672201:A:G	rs9938833	16	74672201	A	G	0.3253	NA	NA	0.806968	rs8047523	14	RFWD3	0	intronic	2.71	6	4	4	1	1	0
16:74674234:C:G	rs8049056	16	74674234	G	C	0.3514	NA	NA	0.910862	rs8047523	14	RFWD3	0	intronic	2229	5	4	5	1	1	0
16:74674271:C:T	rs4271617	16	74674271	T	C	0.3257	NA	NA	0.806715	rs8047523	14	RFWD3	0	intronic	2079	6	4	5	1	1	0
16:74676033:A:T	rs12935075	16	74676033	T	A	0.3517	NA	NA	0.910889	rs8047523	14	RFWD3	0	intronic	0.283	6	4	4	1	1	0
16:74676041:C:G	rs4286131	16	74676041	G	C	0.3259	NA	NA	0.806098	rs8047523	14	RFWD3	0	intronic	1098	6	4	4	1	1	0
16:74676550:C:T	rs4287593	16	74676550	T	C	0.3259	NA	NA	0.806314	rs8047523	14	RFWD3	0	intronic	0.03	7	4	4	1	1	0
16:74680105:C:T	rs8052923	16	74680105	T	C	0.352	NA	NA	0.906564	rs8047523	14	RFWD3	0	intronic	2247	6	4	4	1	1	0
16:74682609:A:G	rs7190631	16	74682609	G	A	0.3255	NA	NA	0.800696	rs8047523	14	RFWD3	0	intronic	0.443	6	4	4	1	1	0
16:74685589:C:T	rs6564154	16	74685589	T	C	0.3262	NA	NA	0.800866	rs8047523	14	RFWD3	0	intronic	6082	7	4	4	1	1	0
16:74686690:A:G	rs8050624	16	74686690	A	G	0.3521	NA	NA	0.905019	rs8047523	14	RFWD3	0	intronic	2439	6	4	5	1	1	0
16:74687804:C:T	rs4888266	16	74687804	T	C	0.3519	NA	NA	0.905008	rs8047523	14	RFWD3	0	intronic	2894	6	4	5	1	1	0
16:74690203:C:T	rs9746765	16	74690203	C	T	0.3258	NA	NA	0.800707	rs8047523	14	RFWD3	0	intronic	3.36	6	4	5	1	1	0
16:74692426:C:T	rs4462623	16	74692426	T	C	0.3521	NA	NA	0.905854	rs8047523	14	RFWD3	0	intronic	1333	5	3	4	1	1	0
16:74692453:C:T	rs4243108	16	74692453	T	C	0.3521	NA	NA	0.905854	rs8047523	14	RFWD3	0	intronic	0.864	5	3	4	1	1	0
16:74693973:C:G	rs7195499	16	74693973	G	C	0.3517	NA	NA	0.90594	rs8047523	14	RFWD3	0	intronic	0.095	6	3	4	1	1	0
16:74694584:C:G	rs6564155	16	74694584	G	C	0.3259	NA	NA	0.80062	rs8047523	14	RFWD3	0	intronic	0.769	5	3	4	1	1	0
16:74695079:G:T	rs8058922	16	74695079	T	G	0.3336	NA	NA	0.76925	rs8047523	14	RFWD3	0	exonic	0.001	1f	3	4	1	1	0
16:74697421:C:T	rs8055784	16	74697421	T	C	0.3383	NA	NA	0.849032	rs8047523	14	RFWD3	0	intronic	0.32	5	3	4	1	1	0
16:74698576:A:G	rs4888270	16	74698576	G	A	0.3636	NA	NA	0.95732	rs8047523	14	RFWD3	0	UTR5	4487	5	3	4	1	1	0
16:74698716:A:C	rs7342732	16	74698716	C	A	0.3636	NA	NA	0.957325	rs8047523	14	RFWD3	0	intronic	3.72	4	3	4	1	1	0
16:74699654:C:T	rs74397590	16	74699654	T	C	0.3392	NA	NA	0.840149	rs8047523	14	RFWD3	0	intronic	1853	5	1	5	1	1	0
16:74700628:A:G	rs58136167	16	74700628	A	G	0.3638	NA	NA	0.95496	rs8047523	14	RFWD3	0	intronic	8001	4	1	1	1	1	1
16:74703388:C:T	rs4588013	16	74703388	T	C	0.3639	NA	NA	0.950958	rs8047523	14	RP11-144N1.1	783	downstream	5681	7	5	5	1	1	1
16:74704235:A:C	rs7204382	16	74704235	C	A	0.3349	NA	NA	0.82499	rs8047523	14	MLKL	1517	intergenic	5871	6	5	5	1	1	1
16:74707037:A:G	rs9929483	16	74707037	G	A	0.3345	NA	NA	0.826117	rs8047523	14	MLKL	0	intronic	0.501	6	4	5	1	1	1
16:74712905:A:T	rs6564158	16	74712905	T	A	0.3858	NA	NA	0.649173	rs8047523	14	MLKL	0	intronic	2693	5	4	4	1	1	0
16:74713054:A:G	rs6564159	16	74713054	G	A	0.3859	NA	NA	0.64883	rs8047523	14	MLKL	0	intronic	3904	1f	4	4	1	1	0
16:74713677:C:T	rs4888275	16	74713677	C	T	0.385	NA	NA	0.645986	rs8047523	14	MLKL	0	intronic	2604	7	4	4	1	1	0
18:53048529:A:T	rs149344987	18	53048529	A	T	0.0261	NA	NA	0.600802	rs78294462	15	TCF4	0	intronic	8765	5	4	15	1	0	0
18:53058095:C:T	rs75037433	18	53058095	T	C	0.02627	NA	NA	0.611136	rs78294462	15	TCF4	0	intronic	0.109	5	4	15	1	0	0
18:53060415:C:T	rs75741749	18	53060415	T	C	0.02627	NA	NA	0.611136	rs78294462	15	TCF4	0	intronic	2111	7	4	15	1	0	0
18:53065892:A:G	rs17594721	18	53065892	A	G	0.02682	NA	NA	0.6035	rs78294462	15	TCF4	0	intronic	4409	7	1	15	1	0	0
18:53068680:C:T	rs17510124	18	53068680	T	C	0.02613	NA	NA	0.61482	rs78294462	15	TCF4	0	intronic	10.33	4	1	15	1	0	0
18:53071253:T:TC	18:53071253:T:TC	18	53071253	TC	T	0.02629	NA	NA	0.618589	rs78294462	15	TCF4	0	intronic	11.08	NA	1	15	1	0	0
18:53071766:A:G	rs73492977	18	53071766	A	G	0.02668	NA	NA	0.607038	rs78294462	15	TCF4	0	intronic	8031	7	1	15	1	0	0
18:53074618:A:G	rs7228846	18	53074618	A	G	0.02668	NA	NA	0.60704	rs78294462	15	TCF4	0	intronic	19.37	5	1	15	1	0	0
18:53075292:A:C	rs8089309	18	53075292	A	C	0.02668	NA	NA	0.60704	rs78294462	15	TCF4	0	intronic	4354	5	1	15	1	0	0
18:53077235:C:T	rs17595212	18	53077235	T	C	0.02658	NA	NA	0.609447	rs78294462	15	TCF4	0	intronic	5.8	6	5	15	1	0	0
18:53082154:G:T	rs1371833	18	53082154	G	T	0.02653	NA	NA	0.610654	rs78294462	15	TCF4	0	intronic	0.371	NA	5	15	1	0	0
18:53082236:C:T	rs1371832	18	53082236	C	T	0.02609	NA	NA	0.617339	rs78294462	15	TCF4	0	intronic	2953	NA	5	15	1	0	0
18:53085392:C:T	rs73477256	18	53085392	C	T	0.02663	NA	NA	0.608238	rs78294462	15	TCF4	0	intronic	12.8	5	2	15	1	0	0
18:53086622:A:AC	18:53086622:A:AC	18	53086622	AC	A	0.0266	NA	NA	0.612513	rs78294462	15	TCF4	0	intronic	4043	NA	1	15	1	0	0
18:53092243:C:T	rs118117804	18	53092243	C	T	0.02605	NA	NA	0.62246	rs78294462	15	TCF4	0	intronic	14.87	7	5	15	1	0	0
18:53093251:A:G	rs73477273	18	53093251	G	A	0.02654	NA	NA	0.614465	rs78294462	15	TCF4	0	intronic	0.944	5	5	15	1	0	0
18:53117722:C:T	rs73479253	18	53117722	C	T	0.03122	NA	NA	0.640855	rs78294462	15	TCF4	0	intronic	0.867	6	5	15	1	0	0
18:53120325:G:T	rs73479257	18	53120325	T	G	0.03137	NA	NA	0.640578	rs78294462	15	TCF4:RP11-619L19.1	00:00:00	ncRNA_intronic	1704	5	5	15	1	0	0
18:53128468:G:T	rs73479266	18	53128468	G	T	0.03099	NA	NA	0.646531	rs78294462	15	TCF4:RP11-619L19.1	00:00:00	ncRNA_intronic	3.92	7	4	15	1	0	0
18:53132798:C:CCAAG	rs151311553	18	53132798	C	CCAAG	0.03077	NA	NA	0.655152	rs78294462	15	TCF4:RP11-619L19.1	00:00:00	ncRNA_intronic	12.62	NA	2	15	1	0	0
18:53135749:C:T	rs17511376	18	53135749	C	T	0.03086	NA	NA	0.649871	rs78294462	15	TCF4:RP11-619L19.1	00:00:00	ncRNA_intronic	0.168	7	5	15	1	0	0
18:53141537:A:T	rs17596267	18	53141537	T	A	0.0297	NA	NA	0.663859	rs78294462	15	TCF4:RP11-619L19.1	00:00:00	ncRNA_intronic	3176	7	5	15	1	0	1
18:53141964:G:T	rs80007062	18	53141964	T	G	0.0297	NA	NA	0.663857	rs78294462	15	TCF4:RP11-619L19.1	00:00:00	ncRNA_intronic	3033	6	4	15	1	0	1
18:53203705:C:T	rs78431385	18	53203705	C	T	0.02546	NA	NA	0.980079	rs78294462	15	TCF4	0	intronic	3104	5	5	15	1	0	1
18:53205938:A:G	rs17597926	18	53205938	G	A	0.02546	NA	NA	0.980079	rs78294462	15	TCF4	0	intronic	0.222	7	4	15	1	0	1
18:53223039:G:GT	18:53223039:G:GT	18	53223039	GT	G	0.02551	NA	NA	0.982079	rs78294462	15	TCF4	0	intronic	18.34	NA	5	15	1	0	0
18:53224471:A:AACACACAG	18:53224471:A:AACACACAG	18	53224471	AACACACAG	A	0.02435	NA	NA	0.975471	rs78294462	15	TCF4	0	intronic	1484	NA	4	15	1	0	0
18:53226691:A:G	rs17598366	18	53226691	A	G	0.02509	NA	NA	0.993943	rs78294462	15	TCF4	0	intronic	15.81	6	4	15	1	0	0
18:53281681:C:CATTTTA	18:53281681:C:CATTTTA	18	53281681	CATTTTA	C	0.02533	NA	NA	0.993976	rs78294462	15	TCF4	0	intronic	0.615	NA	5	15	1	0	0
18:53290877:A:G	rs118134308	18	53290877	A	G	0.02519	NA	NA	0.997994	rs78294462	15	TCF4	0	intronic	2059	5	14	15	1	0	0
18:53297991:C:T	rs17527346	18	53297991	T	C	0.02537	NA	NA	0.998005	rs78294462	15	TCF4	0	intronic	4189	6	5	15	1	0	0
18:53299332:C:T	rs112311990	18	53299332	C	T	0.02542	NA	NA	1	rs78294462	15	TCF4	0	intronic	1061	6	5	15	1	0	0
18:53301359:A:G	rs78294462	18	53301359	G	A	0.02537	2.646e-10	NA	1	rs78294462	15	TCF4	0	intronic	0.047	7	5	15	1	0	0
18:53311001:A:G	rs76888488	18	53311001	A	G	0.02533	NA	NA	0.998005	rs78294462	15	TCF4	0	intronic	1142	6	9	15	1	0	0
18:53331628:T:TGC	18:53331628:T:TGC	18	53331628	TGC	T	0.01155	NA	NA	0.605163	rs78294462	15	TCF4	0	intronic	7572	NA	7	15	1	0	0
18:53333913:A:G	rs79476595	18	53333913	A	G	0.02537	NA	NA	0.998005	rs78294462	15	TCF4	1894	intergenic	2389	6	5	15	1	0	0
18:53373610:A:G	rs184332798	18	53373610	G	A	0.02547	NA	NA	0.998002	rs78294462	15	RP11-397A16.1	14683	intergenic	2795	7	9	15	0	0	0
18:53388016:C:G	rs9946198	18	53388016	G	C	0.02513	NA	NA	0.97744	rs78294462	15	RP11-397A16.1	277	upstream	0.225	6	14	15	1	0	1
18:53423307:C:T	rs142259178	18	53423307	T	C	0.01989	NA	NA	0.87399	rs78294462	15	RP11-397A16.1	0	ncRNA_intronic	2157	6	5	15	1	0	1
18:77589655:A:G	rs498541	18	77589655	G	A	0.3541	NA	NA	0.807053	rs11660117	16	RP11-154H12.3	13289	intergenic	2212	5	5	15	0	1	0
18:77589689:A:G	rs499260	18	77589689	G	A	0.3541	NA	NA	0.807053	rs11660117	16	RP11-154H12.3	13323	intergenic	0.017	5	5	15	0	1	0
18:77589759:C:T	rs499472	18	77589759	C	T	0.3541	NA	NA	0.807076	rs11660117	16	RP11-154H12.3	13393	intergenic	0.521	5	5	15	0	1	0
18:77592660:C:G	rs537962	18	77592660	C	G	0.3541	NA	NA	0.807387	rs11660117	16	RP11-154H12.3	16294	intergenic	0.493	5	5	15	0	1	1
18:77593034:C:CT	18:77593034:C:CT	18	77593034	CT	C	0.3543	NA	NA	0.807832	rs11660117	16	RP11-154H12.3	16668	intergenic	3.36	NA	5	15	0	1	1
18:77606001:A:G	rs12966161	18	77606001	G	A	0.3541	NA	NA	0.808994	rs11660117	16	KCNG2	17666	intergenic	7.51	7	5	15	0	1	1
18:77606478:C:CAT	18:77606478:C:CAT	18	77606478	CAT	C	0.3546	NA	NA	0.809752	rs11660117	16	KCNG2	17189	intergenic	0.131	NA	5	15	0	1	1
18:77608203:C:G	rs4799092	18	77608203	C	G	0.3538	NA	NA	0.809944	rs11660117	16	KCNG2	15464	intergenic	0.703	2b	5	15	0	1	1
18:77609462:C:T	rs56376220	18	77609462	C	T	0.3539	NA	NA	0.808782	rs11660117	16	KCNG2	14205	intergenic	2302	5	5	15	0	1	1
18:77611617:A:AGTGT	18:77611617:A:AGTGT	18	77611617	AGTGT	A	0.3547	NA	NA	0.809915	rs11660117	16	KCNG2	12050	intergenic	1951	NA	5	15	0	0	0
18:77614682:C:G	rs113757497	18	77614682	C	G	0.3537	NA	NA	0.789584	rs11660117	16	KCNG2	8985	intergenic	1021	7	5	15	1	1	0
18:77620620:C:T	rs11520415	18	77620620	T	C	0.4095	NA	NA	0.954046	rs11660117	16	KCNG2	3047	intergenic	1607	6	5	15	1	1	1
18:77620911:A:G	rs28865701	18	77620911	A	G	0.365	NA	NA	0.787246	rs11660117	16	KCNG2	2756	intergenic	0.199	5	5	15	1	1	1
18:77621048:A:G	rs62103174	18	77621048	G	A	0.4095	NA	NA	0.954058	rs11660117	16	KCNG2	2619	intergenic	2877	5	5	15	1	1	1
18:77623611:C:G	rs62103176	18	77623611	C	G	0.4096	NA	NA	0.954323	rs11660117	16	KCNG2	56	upstream	3278	4	5	14	1	1	1
18:77625530:G:T	rs143514291	18	77625530	T	G	0.3482	NA	NA	0.757552	rs11660117	16	KCNG2	0	intronic	0.09	5	5	15	1	0	1
18:77625652:A:G	rs62103181	18	77625652	G	A	0.4105	NA	NA	0.950759	rs11660117	16	KCNG2	0	intronic	0.844	5	5	15	1	1	1
18:77626564:A:G	rs62103183	18	77626564	G	A	0.4105	NA	NA	0.950759	rs11660117	16	KCNG2	0	intronic	5471	7	5	15	1	0	1
18:77627490:T:TG	18:77627490:T:TG	18	77627490	T	TG	0.3975	NA	NA	0.942586	rs11660117	16	KCNG2	0	intronic	9148	NA	5	15	1	0	1
18:77627877:A:G	rs12953738	18	77627877	G	A	0.4106	NA	NA	0.950759	rs11660117	16	KCNG2	0	intronic	0.137	5	1	15	1	1	1
18:77628719:C:T	rs35201860	18	77628719	C	T	0.411	NA	NA	0.947257	rs11660117	16	KCNG2	0	intronic	2.6	5	5	15	1	1	1
18:77628953:C:G	rs4798922	18	77628953	G	C	0.3659	NA	NA	0.783848	rs11660117	16	KCNG2	0	intronic	0.015	5	5	15	1	1	1
18:77628996:A:G	rs12958903	18	77628996	G	A	0.4106	NA	NA	0.95095	rs11660117	16	KCNG2	0	intronic	0.435	5	5	15	1	1	1
18:77629373:A:G	rs4798923	18	77629373	G	A	0.3659	NA	NA	0.783849	rs11660117	16	KCNG2	0	intronic	2223	5	5	15	1	1	1
18:77630600:C:G	rs11660941	18	77630600	G	C	0.3656	NA	NA	0.785602	rs11660117	16	KCNG2	0	intronic	2503	5	5	15	1	1	0
18:77631219:A:G	rs61090726	18	77631219	A	G	0.3656	NA	NA	0.785804	rs11660117	16	KCNG2	0	intronic	0.194	5	5	15	1	1	0
18:77631679:A:C	rs72980085	18	77631679	A	C	0.3656	NA	NA	0.785549	rs11660117	16	KCNG2	0	intronic	5242	5	5	15	1	1	0
18:77632194:A:G	rs72980087	18	77632194	G	A	0.3657	NA	NA	0.786688	rs11660117	16	KCNG2	0	intronic	3334	5	5	15	1	1	0
18:77632565:A:G	rs8091497	18	77632565	G	A	0.3657	NA	NA	0.786688	rs11660117	16	KCNG2	0	intronic	0.617	5	5	15	1	1	0
18:77633629:A:G	rs56181785	18	77633629	G	A	0.3563	NA	NA	0.823881	rs11660117	16	KCNG2	0	intronic	0.46	5	5	15	1	1	0
18:77633976:A:G	rs3826576	18	77633976	G	A	0.3569	NA	NA	0.821298	rs11660117	16	KCNG2	0	intronic	0.788	3a	5	15	1	1	0
18:77636077:C:T	rs56197868	18	77636077	C	T	0.3502	NA	NA	0.810173	rs11660117	16	KCNG2	0	intronic	6936	5	5	15	1	1	0
18:77636101:C:T	rs56328473	18	77636101	C	T	0.3528	NA	NA	0.814408	rs11660117	16	KCNG2	0	intronic	1492	2b	5	15	1	1	0
18:77641226:A:G	rs4239346	18	77641226	G	A	0.3996	NA	NA	0.993653	rs11660117	16	KCNG2	0	intronic	1624	5	5	15	1	1	1
18:77641902:C:G	rs11662267	18	77641902	C	G	0.3519	NA	NA	0.817095	rs11660117	16	KCNG2	0	intronic	6322	5	5	15	1	1	1
18:77642394:G:GA	18:77642394:G:GA	18	77642394	GA	G	0.3526	NA	NA	0.812944	rs11660117	16	KCNG2	0	intronic	3086	NA	5	15	1	1	1
18:77644742:C:T	rs7235615	18	77644742	T	C	0.4003	NA	NA	0.995968	rs11660117	16	KCNG2	0	intronic	0.372	4	5	15	1	1	1
18:77647406:A:G	rs56071379	18	77647406	G	A	0.3518	NA	NA	0.818145	rs11660117	16	KCNG2	0	intronic	2621	4	5	9	1	1	1
18:77652661:A:G	rs11660117	18	77652661	A	G	0.4005	0.00000001816	NA	1	rs11660117	16	KCNG2	0	intronic	1249	7	8	9	1	1	0
18:77654017:G:T	rs12454247	18	77654017	G	T	0.4013	NA	NA	0.995023	rs11660117	16	KCNG2	0	intronic	2305	5	8	9	1	0	0
19:19358332:A:G	rs7253952	19	19358332	G	A	0.2489	4.615e-10	NA	1	rs7253952	17	NCAN	0	intronic	3348	6	4	14	1	1	0
19:19374512:A:AAG	rs113688436	19	19374512	A	AAG	0.2198	NA	NA	0.672059	rs7253952	17	AC138430.4	0	ncRNA_intronic	1583	NA	4	13	1	0	1
19:19375883:C:T	rs10426780	19	19375883	T	C	0.3407	NA	NA	0.641066	rs7253952	17	AC138430.4:TM6SF2	00:00:00	ncRNA_intronic	2.58	5	4	14	1	1	1
19:19377716:C:G	rs2074298	19	19377716	C	G	0.3362	NA	NA	0.618507	rs7253952	17	AC138430.4:TM6SF2	00:00:00	ncRNA_intronic	2023	5	4	14	1	1	1
19:19380646:C:T	rs2074299	19	19380646	T	C	0.3407	NA	NA	0.639513	rs7253952	17	AC138430.4:TM6SF2	00:00:00	ncRNA_intronic	4353	5	4	14	1	1	0
19:19381755:C:T	rs2074303	19	19381755	C	T	0.3406	NA	NA	0.639665	rs7253952	17	AC138430.4:TM6SF2	00:00:00	ncRNA_intronic	0.749	5	4	14	1	1	0
19:19382307:C:CTCTT	rs10623726	19	19382307	C	CTCTT	0.3408	NA	NA	0.640113	rs7253952	17	AC138430.4:TM6SF2	00:00:00	ncRNA_intronic	0.398	NA	1	14	1	0	0
19:19383755:A:G	rs10419245	19	19383755	G	A	0.3406	NA	NA	0.639665	rs7253952	17	AC138430.4:TM6SF2	00:00:00	ncRNA_intronic	6739	2b	1	1	1	1	0
19:19385411:C:T	rs735273	19	19385411	T	C	0.3407	NA	NA	0.63963	rs7253952	17	TM6SF2	1210	intergenic	2148	5	3	5	1	1	0
19:19386015:A:G	rs8103496	19	19386015	A	G	0.3407	NA	NA	0.63963	rs7253952	17	SUGP1	811	downstream	5695	2b	3	5	1	1	0
19:19387149:C:T	rs2017964	19	19387149	T	C	0.3407	NA	NA	0.6396	rs7253952	17	SUGP1	0	UTR3	0.694	NA	4	4	1	1	0
19:19387743:A:C	19:19387743:A:C	19	19387743	A	C	0.3406	NA	NA	0.639648	rs7253952	17	SUGP1	0	intronic	0.687	NA	3	4	1	1	0
19:19390497:A:G	rs8101938	19	19390497	G	A	0.3407	NA	NA	0.639752	rs7253952	17	SUGP1	0	intronic	2253	5	4	4	1	1	1
19:19390749:A:G	rs2301784	19	19390749	G	A	0.3407	NA	NA	0.639752	rs7253952	17	SUGP1	0	intronic	3753	5	4	4	1	1	1
19:19391402:C:T	rs6511026	19	19391402	C	T	0.3407	NA	NA	0.639752	rs7253952	17	SUGP1	0	intronic	4581	5	2	4	1	1	1
19:19392401:C:T	rs2269873	19	19392401	T	C	0.3405	NA	NA	0.639653	rs7253952	17	SUGP1	0	intronic	3595	5	4	4	1	1	1
19:19394249:G:GTT	19:19394249:G:GTT	19	19394249	GTT	G	0.3399	NA	NA	0.641371	rs7253952	17	SUGP1	0	intronic	0.356	NA	4	5	1	0	1
19:19394396:C:T	rs10407952	19	19394396	C	T	0.3403	NA	NA	0.640267	rs7253952	17	SUGP1	0	intronic	1	7	4	5	1	1	1
19:19395967:C:T	rs6511028	19	19395967	T	C	0.3403	NA	NA	0.640267	rs7253952	17	SUGP1	0	intronic	1324	7	4	4	1	1	1
19:19397479:A:C	rs7254748	19	19397479	A	C	0.3403	NA	NA	0.640267	rs7253952	17	SUGP1	0	intronic	4001	5	4	4	1	1	1
19:19398005:A:G	rs4808937	19	19398005	A	G	0.3403	NA	NA	0.640267	rs7253952	17	SUGP1	0	intronic	2899	6	4	4	1	1	1
19:19401218:A:G	rs4808938	19	19401218	G	A	0.3403	NA	NA	0.640267	rs7253952	17	SUGP1	0	intronic	4082	6	4	5	1	1	0
19:19403410:A:G	rs10409234	19	19403410	A	G	0.3403	NA	NA	0.64012	rs7253952	17	SUGP1	0	intronic	1775	5	4	5	1	1	0
19:19404387:C:CA	19:19404387:C:CA	19	19404387	CA	C	0.3401	NA	NA	0.641748	rs7253952	17	SUGP1	0	intronic	2155	NA	4	4	1	0	0
19:19404786:C:G	rs7254927	19	19404786	C	G	0.3402	NA	NA	0.640303	rs7253952	17	SUGP1	0	intronic	2985	7	4	4	1	1	0
19:19405405:C:T	rs2023882	19	19405405	T	C	0.3401	NA	NA	0.639801	rs7253952	17	SUGP1	0	intronic	0.625	7	4	4	1	1	0
19:19409021:C:CAG	rs35534408	19	19409021	C	CAG	0.34	NA	NA	0.638781	rs7253952	17	SUGP1	0	intronic	2.53	NA	4	5	1	1	0
19:19410480:C:T	rs4808939	19	19410480	C	T	0.3376	NA	NA	0.643249	rs7253952	17	SUGP1	0	intronic	0.168	4	4	5	1	1	0
19:19410948:C:G	rs4808940	19	19410948	C	G	0.3385	NA	NA	0.647852	rs7253952	17	SUGP1	0	intronic	0.238	7	4	5	1	1	0
19:19411136:C:T	rs4808941	19	19411136	T	C	0.3386	NA	NA	0.648804	rs7253952	17	SUGP1	0	intronic	5127	7	4	5	1	1	0
19:19413381:A:G	rs2315022	19	19413381	A	G	0.3403	NA	NA	0.638941	rs7253952	17	SUGP1	0	intronic	1003	5	4	4	1	1	0
19:19413947:A:G	rs2301786	19	19413947	A	G	0.3403	NA	NA	0.638941	rs7253952	17	SUGP1	0	intronic	0.61	5	4	4	1	1	0
19:19416045:C:T	rs1010207	19	19416045	T	C	0.3402	NA	NA	0.638631	rs7253952	17	SUGP1	0	intronic	5823	NA	4	4	1	1	0
19:19419678:A:AT	19:19419678:A:AT	19	19419678	AT	A	0.3435	NA	NA	0.632401	rs7253952	17	SUGP1	0	intronic	3709	NA	4	4	1	0	0
19:19420581:C:T	rs4808942	19	19420581	C	T	0.3403	NA	NA	0.638059	rs7253952	17	SUGP1	0	intronic	1.17	7	4	4	1	1	0
19:19422485:A:G	rs2285859	19	19422485	A	G	0.3405	NA	NA	0.637485	rs7253952	17	SUGP1	0	intronic	7424	6	4	4	1	1	0
19:19423817:A:T	rs2315024	19	19423817	T	A	0.3377	NA	NA	0.626745	rs7253952	17	SUGP1	0	intronic	4343	6	4	4	1	1	0
19:19426609:C:T	rs2315025	19	19426609	C	T	0.3391	NA	NA	0.634963	rs7253952	17	SUGP1	0	intronic	0.774	5	4	4	1	1	0
19:19429975:C:G	rs12977937	19	19429975	C	G	0.3405	NA	NA	0.637343	rs7253952	17	SUGP1	0	intronic	2023	7	1	5	1	1	0
19:19431963:G:T	rs12460764	19	19431963	T	G	0.3472	NA	NA	0.608596	rs7253952	17	MAU2	0	intronic	15.92	4	1	1	1	1	0
19:19433105:C:T	rs7246748	19	19433105	T	C	0.3472	NA	NA	0.608596	rs7253952	17	MAU2	0	intronic	8249	6	1	7	1	1	0
19:19434350:C:T	rs7254230	19	19434350	T	C	0.3473	NA	NA	0.60857	rs7253952	17	MAU2	0	intronic	5978	6	4	5	1	1	0
19:19436854:A:G	rs62135552	19	19436854	A	G	0.3472	NA	NA	0.608596	rs7253952	17	MAU2	0	intronic	2302	5	4	4	1	1	0
19:19439631:A:T	rs7247309	19	19439631	T	A	0.3472	NA	NA	0.608596	rs7253952	17	MAU2	0	intronic	5464	5	2	4	1	1	0
19:19440066:C:T	rs3764567	19	19440066	T	C	0.3465	NA	NA	0.602849	rs7253952	17	MAU2	0	intronic	0.918	4	2	4	1	1	0
19:19440428:A:G	rs1009136	19	19440428	G	A	0.3481	NA	NA	0.607439	rs7253952	17	MAU2	0	intronic	5516	5	2	4	1	1	0
19:19440864:C:T	rs67720221	19	19440864	T	C	0.3476	NA	NA	0.602179	rs7253952	17	MAU2	0	intronic	1905	5	4	4	1	1	0
19:19442434:A:G	rs12985655	19	19442434	A	G	0.3484	NA	NA	0.606426	rs7253952	17	MAU2	0	intronic	1895	5	4	4	1	1	0
19:19443466:C:T	rs8103197	19	19443466	T	C	0.3484	NA	NA	0.606426	rs7253952	17	MAU2	0	intronic	0.884	5	4	4	1	1	0
19:19446936:A:G	rs769267	19	19446936	A	G	0.3392	NA	NA	0.617844	rs7253952	17	MAU2	0	exonic	9369	1f	2	4	1	1	0
19:19449603:A:G	19:19449603:A:G	19	19449603	A	G	0.3473	NA	NA	0.602191	rs7253952	17	MAU2	0	intronic	7007	5	3	4	1	1	0
19:19449686:G:T	rs2074090	19	19449686	T	G	0.3483	NA	NA	0.606275	rs7253952	17	MAU2	0	exonic	5703	5	3	4	1	1	0
19:19450080:A:G	rs2074091	19	19450080	G	A	0.3477	NA	NA	0.60516	rs7253952	17	MAU2	0	intronic	1299	6	4	4	1	1	1
19:19453521:G:T	rs2965191	19	19453521	G	T	0.3483	NA	NA	0.606275	rs7253952	17	MAU2	0	intronic	9053	2b	4	4	1	1	1
19:19453560:A:C	rs2301669	19	19453560	A	C	0.3483	NA	NA	0.606275	rs7253952	17	MAU2	0	intronic	2.71	4	4	4	1	1	1
19:19454828:A:G	rs2965193	19	19454828	A	G	0.3491	NA	NA	0.60538	rs7253952	17	MAU2	0	intronic	2304	5	4	4	1	1	1
19:19461437:C:T	rs12459854	19	19461437	C	T	0.3484	NA	NA	0.606261	rs7253952	17	MAU2	0	intronic	0.183	7	4	4	1	1	0
19:19468710:C:G	rs13964	19	19468710	G	C	0.3483	NA	NA	0.605836	rs7253952	17	MAU2	0	UTR3	2621	5	4	4	1	1	0
19:19468734:A:G	rs15622	19	19468734	A	G	0.3483	NA	NA	0.605836	rs7253952	17	MAU2	0	UTR3	3067	5	4	4	1	1	0
19:19470910:C:T	rs2965197	19	19470910	T	C	0.3479	NA	NA	0.604668	rs7253952	17	MAU2	1346	intergenic	1386	7	4	5	1	1	0
19:19471446:A:G	rs6511030	19	19471446	A	G	0.3481	NA	NA	0.60489	rs7253952	17	MAU2	1882	intergenic	1153	7	5	5	1	1	0
19:19522970:A:T	rs2965187	19	19522970	T	A	0.2192	NA	NA	0.62769	rs7253952	17	GATAD2A	0	intronic	9223	6	4	5	1	1	0
