# Supplementary material for: A Genome-Wide Association Study of First-Episode Psychosis: A Genetic Exploration in an Italian Cohort
Source: Genes (Basel). 2025 Apr 7;16(4):439. doi: 10.3390/genes16040439 (PMC12026730; doi:10.3390/genes16040439)
Supplement: Supplementary file 1 [file genes-16-00439-s001.zip › SupplementaryTableS2.xlsx]

## Sheet: GWAS
CHROM	POS	RSID	A2REF	A1	PVALUE	OR
1	24866664	rs3131513	A	G	0.00000162094	2783	IMPUTED
1	25188064	rs6681012	G	A	0.000007805	2391	TYPED
1	25193155	rs3131513	A	G	0.00000133	2509	TYPED
2	73735674	rs7606483	G	A	5.859e-11	NA	TYPED
2	172897761	rs7591150	C	G	7.658e-11	NA	TYPED
3	63842629	rs832190	G	A	8.982e-11	NA	TYPED
3	71661862	rs830650	G	A	8.982e-11	NA	TYPED
3	80670963	rs72897474	G	A	2.012e-10	NA	TYPED
4	48471170	rs7670045	A	G	9.43E-14	NA	TYPED
5	18777746	rs17631488	A	G	0.000005767	0.3485	TYPED
5	45882593	rs9763350	G	A	2.012e-10	NA	TYPED
5	46121882	rs8185209	A	G	1.172e-10	NA	TYPED
5	49478029	rs8188217	G	A	3.49E-13	NA	TYPED
5	49674996	rs74865196	G	A	2.835e-10	NA	TYPED
6	23798867	rs9393484	G	A	7.265e-11	NA	TYPED
6	26211146	rs9358912	C	A	1.172e-10	NA	TYPED
6	26876519	rs4713048	A	G	0.00000004313	NA	TYPED
6	26908740	rs4713048	T	C	0.00000837287	189009	IMPUTED
6	26958528	rs9467936	A	G	2.52E-10	NA	TYPED
6	157099430	seq_chr6_157099430	G	A	2.646e-10	NA	TYPED
7	21676490	rs1866672	G	A	0.00000622044	252029	IMPUTED
7	21680150	rs2965391	G	A	0.00000530197	24702	IMPUTED
7	21719768	rs2965391	G	A	0.000001287	2525	TYPED
8	8691622	rs13270070	A	T	1.534e-10	NA	TYPED
8	9620359	rs9657509	G	A	9.489e-11	NA	TYPED
8	89588626	rs7819570	C	A	8.982e-11	NA	TYPED
10	52966090	rs7916982	G	A	0.00000373142	0.395658	IMPUTED
10	52966268	rs2384100	G	A	0.00000918273	0.413561	IMPUTED
10	52973938	rs1917166	C	A	0.0000084118	0.397136	IMPUTED
10	52979531	rs1539512	T	C	0.00000455253	0.396968	IMPUTED
10	52982165	rs10824853	C	T	0.00000669499	0.38943	IMPUTED
10	52982738	rs1917162	G	T	0.00000812036	0.392617	IMPUTED
10	52982851	rs7899582	T	C	0.00000952625	0.25669	IMPUTED
10	52983479	rs1343051	G	A	0.00000813317	0.392639	IMPUTED
10	52983530	rs1343052	G	T	0.00000814832	0.392701	IMPUTED
10	52984726	rs12355649	G	A	0.00000949926	0.256603	IMPUTED
10	54726056	rs6480983	A	C	0.000004176	0.4184	TYPED
10	54739291	rs1539512	A	G	0.000001105	0.4045	TYPED
10	54761717	rs7915183	A	G	0.000005369	0.2999	TYPED
10	54770299	rs7074652	A	G	0.000001285	0.2654	TYPED
10	104300638	rs9665626	C	G	1.172e-10	NA	TYPED
11	133959472	rs12802468	A	G	1.243e-10	NA	TYPED
12	81511640	rs7963203	G	A	0.000006364	0.1834	TYPED
13	60865813	rs9528096	A	G	0.000007656	0.3748	TYPED
14	81735565	rs8007595	C	A	2.835e-10	NA	TYPED
16	4515145	rs7206782	C	A	8.982e-11	NA	TYPED
16	74582988	rs9936239	A	C	0.000001147	2.5	TYPED
16	74649232	rs8047523	C	A	7.265e-11	NA	TYPED
17	21162773	rs12602921	C	A	0.00000967	2671	TYPED
18	53301359	rs78294462	G	A	2.646e-10	NA	TYPED
18	77652661	rs11660117	A	G	0.00000001816	NA	TYPED
19	9764421	exm1423387	C	A	5.981e-09	NA	TYPED
19	19358332	rs7253952	G	A	4.615e-10	NA	TYPED
19	31045360	rs8102611	G	A	1.172e-10	NA	TYPED
21	33175364	rs62221589	G	A	4.615e-10	NA	TYPED
