# Supplementary material for: A Genome-Wide Association Study of First-Episode Psychosis: A Genetic Exploration in an Italian Cohort
Source: Genes (Basel). 2025 Apr 7;16(4):439. doi: 10.3390/genes16040439 (PMC12026730; doi:10.3390/genes16040439)
Supplement: Supplementary file 1 [file genes-16-00439-s001.zip › SupplementaryTableS3.xlsx]

## Sheet: GWASCatalog
IndSigSNP	chr	bp	snp	PMID	Trait	ReportedGene	MappedGene	Strongest	SNPs	Context	RiskAF	P	OrBeta	95CI
rs3131513	1	25193155	rs3131513	23942779	Alcohol dependence	NR	CLIC4 - RUNX3	rs3131513-G	rs3131513	regulatory_region_variant	0.401	2e-06	0.353	[NR] unit decrease
rs7606483	2	73556155	rs1522927	35361970	Educational attainment		RNU6-111P - RPSAP28	rs1522927-T	rs1522927	intergenic_variant	0.6929	3e-11	0.00755203	[0.0053-0.0098] unit increase
rs7606483	2	73565143	rs11126396	29844566	General cognitive ability	ENSG00000214484	RNU6-111P - RPSAP28	rs11126396-T	rs11126396	regulatory_region_variant	NR	2e-08	5.599	z-score decrease
rs7606483	2	73565293	rs11898362	29942086	Intelligence	NR	RNU6-111P - RPSAP28	rs11898362-A	rs11898362	intergenic_variant	NR	2e-09	5.978	z-score decrease
rs7606483	2	73597024	rs2901437	36150907	Common executive function		RNU6-111P - RPSAP28	rs2901437-?	rs2901437	intron_variant	NR	2e-11	NA
rs7606483	2	73832459	rs2421667	30643251	Smoking cessation (MTAG)	NR	ALMS1	rs2421667-C	rs2421667	non_coding_transcript_exon_variant	0.637	4e-10	0.0100053	[0.0069-0.0131] unit decrease
rs7606483	2	73870010	rs4852954	33430853	Macrovascular complications in type 2 diabetes	NAT8	ALMS1P1	rs4852954-T	rs4852954	intron_variant	0.31	1e-08	2.27	[2.71-3.01]
rs7606483	2	73905591	rs6742619	33031748	Serum metabolite levels	ALMS1P	ALMS1P1	rs6742619-T	rs6742619	intron_variant	0.234966	3e-68	0.435	[0.39-0.48] unit increase
rs7606483	2	73906819	rs12620091	35361970	Educational attainment		ALMS1P1	rs12620091-T	rs12620091	intron_variant	0.5941	3e-06	0.00499228	[0.0029-0.0071] unit increase
rs7606483	2	73919658	rs4852316	23093944	Serum metabolite levels	ALMS1, DUSP11, NAT8B, TPRKB	ALMS1P1	rs4852316-?	rs4852316	intron_variant	NR	1e-77	0.1343	[NR] unit decrease
rs7606483	2	73919658	rs4852316	23093944	Serum metabolite levels	ALMS1, DUSP11, NAT8B, TPRKB	ALMS1P1	rs4852316-?	rs4852316	intron_variant	NR	5e-11	0.06779	[NR] unit increase
rs7606483	2	73923583	rs10200762	33031748	Serum metabolite levels	ALMS1P, NAT8B	ALMS1P1	rs10200762-T	rs10200762	non_coding_transcript_exon_variant	0.38741	6e-92	0.474	[0.43-0.52] unit increase
rs7606483	2	73923583	rs10200762	33031748	Serum metabolite levels	ALMS1P, NAT8B	ALMS1P1	rs10200762-T	rs10200762	non_coding_transcript_exon_variant	0.38741	6e-92	0.474	[0.43-0.52] unit increase
rs7606483	2	73923583	rs10200762	33031748	Serum metabolite levels	ALMS1P, NAT8B	ALMS1P1	rs10200762-T	rs10200762	non_coding_transcript_exon_variant	0.38741	9e-96	0.459	[0.42-0.5] unit decrease
rs7606483	2	73937153	rs12052539	23093944	Serum metabolite levels	ALMS1, DUSP11, NAT8B, TPRKB	NAT8B - TPRKB	rs12052539-?	rs12052539	intergenic_variant	NR	7e-24	0.02765	[NR] unit decrease
rs7606483	2	73937153	rs12052539	23093944	Serum metabolite levels	ALMS1, DUSP11, NAT8B, TPRKB	NAT8B - TPRKB	rs12052539-?	rs12052539	intergenic_variant	NR	7e-33	0.08472	[NR] unit decrease
rs7606483	2	73956846	rs12713794	33031748	Serum metabolite levels	TPRKB	TPRKB	rs12713794-A	rs12713794	intron_variant	0.376852	3e-123	0.548	[0.5-0.59] unit increase
rs7606483	2	73956846	rs12713794	33031748	Serum metabolite levels	TPRKB	TPRKB	rs12713794-A	rs12713794	intron_variant	0.376852	3e-123	0.548	[0.5-0.59] unit increase
rs7606483	2	73956846	rs12713794	33031748	Serum metabolite levels	TPRKB	TPRKB	rs12713794-A	rs12713794	intron_variant	0.376852	8e-103	0.47	[0.43-0.51] unit increase
rs7606483	2	73956846	rs12713794	33031748	Serum metabolite levels	TPRKB	TPRKB	rs12713794-A	rs12713794	intron_variant	0.376852	4e-120	0.543	[0.5-0.59] unit increase
rs7591150	2	172731983	rs59844139	29844566	Reaction time	NR	SLC25A12	rs59844139-?	rs59844139	intron_variant	NR	2e-07	0.0091096	[0.0057-0.0125] unit increase
rs7591150	2	172866359	rs7598246	29844566	Reaction time	METAP1D	METAP1D	rs7598246-?	rs7598246	intron_variant	NR	4e-08	0.0096707	[0.0062-0.0131] unit increase
rs7591150	2	172866359	rs7598246	32895543	Reaction time		METAP1D	rs7598246-?	rs7598246	intron_variant	NR	5e-08	NA
rs7591150	2	172901195	rs112432457	35835914	Insomnia		METAP1D	rs112432457-A	rs112432457	intron_variant	NR	2e-08	0.005	[0.003-0.007] unit increase
rs7591150	2	172912098	rs1008151	35396580	Schizophrenia		METAP1D	rs1008151-G	rs1008151	intron_variant	0.481	7e-07	1.03925	[1.02-1.05]
rs72897474	3	80469509	rs9990395	26198764	Schizophrenia	NR		rs9990395-G	rs9990395	intergenic_variant	NR	8e-06	1.05263	[NR]
rs72897474	3	80865764	rs9850225	22704111	Erectile dysfunction in type 1 diabetes	SLC25A36	LINC02050 - NA	rs9850224-A	rs9850225	intergenic_variant	0.01	5e-06	NA
rs9393484	6	23819235	rs142968358	28540026	Autism spectrum disorder	NR	NA - SPTLC1P2	rs142968358-T	rs142968358	intergenic_variant		1e-06	1.1	[1.06-1.14]
rs13270070	8	8310508	rs2979172	35213538	Free cholesterol levels in very large HDL		PRAG1 - RN7SL178P	rs2979172-G	rs2979172	regulatory_region_variant	0.523137	4e-19	0.0346675	[0.027-0.042] unit decrease
rs13270070	8	8316637	rs2921064	32154731	Triglyceride levels	intergenic	PRAG1 - RN7SL178P	rs2921064-?	rs2921064	intron_variant	NR	5e-25	0.0271	[0.022-0.032] unit decrease
rs13270070	8	8316637	rs2921064	34887591	Triglyceride levels		PRAG1 - RN7SL178P	rs2921064-?	rs2921064	intron_variant	NR	5e-24	NA
rs13270070	8	8316637	rs2921064	35213538	Free cholesterol to total lipids ratio in large HDL		PRAG1 - RN7SL178P	rs2921064-C	rs2921064	intron_variant	0.537828	7e-22	0.0373107	[0.03-0.045] unit decrease
rs13270070	8	8316637	rs2921064	35213538	Cholesteryl esters to total lipids ratio in medium LDL		PRAG1 - RN7SL178P	rs2921064-C	rs2921064	intron_variant	0.537828	1e-16	0.0343732	[0.026-0.043] unit increase
rs13270070	8	8316637	rs2921064	35213538	Phospholipids to total lipids ratio in medium LDL		PRAG1 - RN7SL178P	rs2921064-C	rs2921064	intron_variant	0.537828	8e-10	0.0254715	[0.017-0.034] unit decrease
rs13270070	8	8323088	rs2979181	32769997	Thyroid stimulating hormone levels	PRAG1, CLDN23	PRAG1 - NA	rs2979181-T	rs2979181	intergenic_variant	0.495724	4e-11	0.0359	[0.025-0.047] SD decrease
rs13270070	8	8378102	rs13270194	30239722	Waist-to-hip ratio adjusted for BMI	NR	PRAG1 - RN7SL178P	rs13270194-T	rs13270194	regulatory_region_variant	0.5021	5e-19	0.0176	[0.014-0.022] unit increase
rs13270070	8	8378102	rs13270194	29912962	Systolic blood pressure x alcohol consumption interaction (2df test)	LOC105379224, SGK223	PRAG1 - RN7SL178P	rs13270194-T	rs13270194	regulatory_region_variant	0.51	2e-20	NA
rs13270070	8	8378102	rs13270194	35762941	Diastolic blood pressure		PRAG1 - RN7SL178P	rs13270194-T	rs13270194	regulatory_region_variant	NR	3e-11	0.1389	[0.098-0.18] unit decrease
rs13270070	8	8378102	rs13270194	35762941	Systolic blood pressure		PRAG1 - RN7SL178P	rs13270194-T	rs13270194	regulatory_region_variant	NR	6e-20	0.3293	[0.26-0.4] unit decrease
rs13270070	8	8382705	rs7823056	29455858	Systolic blood pressure x smoking status (current vs non-current) interaction (2df test)	PRAG1, MFHAS1	PRAG1 - RN7SL178P	rs7823056-?	rs7823056	intergenic_variant		3e-22	NA
rs13270070	8	8382705	rs7823056	29455858	Diastolic blood pressure x smoking status (current vs non-current) interaction (2df test)	PRAG1, MFHAS1	PRAG1 - RN7SL178P	rs7823056-?	rs7823056	intergenic_variant	NR	1e-11	NA
rs13270070	8	8382705	rs7823056	29455858	Systolic blood pressure x smoking status (ever vs never) interaction (2df test)	PRAG1, MFHAS1	PRAG1 - RN7SL178P	rs7823056-?	rs7823056	intergenic_variant	NR	8e-22	NA
rs13270070	8	8382705	rs7823056	29455858	Systolic blood pressure x smoking status (ever vs never) interaction (2df test)	PRAG1, MFHAS1	PRAG1 - RN7SL178P	rs7823056-?	rs7823056	intergenic_variant	NR	3e-21	NA
rs13270070	8	8382705	rs7823056	29455858	Diastolic blood pressure x smoking status (ever vs never) interaction (2df test)	PRAG1, MFHAS1	PRAG1 - RN7SL178P	rs7823056-?	rs7823056	intergenic_variant	NR	2e-11	NA
rs13270070	8	8382705	rs7823056	29455858	Diastolic blood pressure x smoking status (ever vs never) interaction (2df test)	PRAG1, MFHAS1	PRAG1 - RN7SL178P	rs7823056-?	rs7823056	intergenic_variant	NR	4e-11	NA
rs13270070	8	8382705	rs7823056	29455858	Diastolic blood pressure x smoking status (current vs non-current) interaction (2df test)	PRAG1, MFHAS1	PRAG1 - RN7SL178P	rs7823056-?	rs7823056	intergenic_variant	NR	1e-11	NA
rs13270070	8	8382705	rs7823056	29455858	Systolic blood pressure x smoking status (current vs non-current) interaction (2df test)	PRAG1, MFHAS1	PRAG1 - RN7SL178P	rs7823056-?	rs7823056	intergenic_variant	NR	3e-23	NA
rs13270070	8	8382705	rs7823056	29912962	Pulse pressure x alcohol consumption (light vs heavy) interaction (2df test)	LOC105379224, SGK223	PRAG1 - RN7SL178P	rs7823056-A	rs7823056	intergenic_variant	0.5	3e-11	NA
rs13270070	8	8382705	rs7823056	29912962	Systolic blood pressure x alcohol consumption (light vs heavy) interaction (2df test)	LOC105379224, SGK223	PRAG1 - RN7SL178P	rs7823056-A	rs7823056	intergenic_variant	0.41	1e-11	NA
rs13270070	8	8382705	rs7823056	34021172	Waist circumference adjusted for body mass index	CTD-3023L14.3	PRAG1 - RN7SL178P	rs7823056-G	rs7823056	intergenic_variant	NR	9e-18	0.0265066	[0.02-0.033] unit decrease
rs13270070	8	8382705	rs7823056	33349686	Neuroticism conditioned on cognitive performance (multi-trait conditioning and joint analysis)		PRAG1 - RN7SL178P	rs7823056-?	rs7823056	intergenic_variant	NR	1e-11	NA
rs13270070	8	8382705	rs7823056	34021172	A body shape index	CTD-3023L14.3	PRAG1 - RN7SL178P	rs7823056-G	rs7823056	intergenic_variant	NR	1e-14	0.0239379	[0.018-0.03] unit decrease
rs13270070	8	8383140	rs61296026	34021172	A body shape index	CTD-3023L14.3	NA - RN7SL178P	rs61296026-G	rs61296026	intergenic_variant	NR	6e-15	0.0224259	[0.017-0.028] unit decrease
rs13270070	8	8383140	rs61296026	34021172	Waist circumference adjusted for body mass index	CTD-3023L14.3	NA - RN7SL178P	rs61296026-G	rs61296026	intergenic_variant	NR	2e-16	0.0236162	[0.018-0.029] unit decrease
rs13270070	8	8384647	rs6995407	29912962	Pulse pressure x alcohol consumption interaction (2df test)	LOC105379224, SGK223	PRAG1 - RN7SL178P	rs6995407-C	rs6995407	regulatory_region_variant	0.51	2e-16	NA
rs13270070	8	8384647	rs6995407	35762941	Pulse pressure		PRAG1 - RN7SL178P	rs6995407-C	rs6995407	regulatory_region_variant	NR	6e-15	0.1944	[0.15-0.24] unit decrease
rs13270070	8	8578229	rs7825636	35472084	Endometriosis or asthma (pleiotropy)		CLDN23 - MFHAS1	rs7825636-A	rs7825636	intergenic_variant	NR	9e-08	0.041	unit increase
rs13270070	8	8578794	rs572366	35472084	Endometriosis or asthma (pleiotropy)		CLDN23 - MFHAS1	rs572366-A	rs572366	regulatory_region_variant	NR	8e-08	0.042	unit increase
rs13270070	8	8578811	rs572307	35472084	Endometriosis or asthma (pleiotropy)		CLDN23 - MFHAS1	rs572307-T	rs572307	regulatory_region_variant	NR	7e-08	0.042	unit increase
rs13270070	8	8584344	rs777707	35278270	Supranormal left ventricular ejection fraction		CLDN23 - MFHAS1	rs777707-G	rs777707	intron_variant	0.46	2e-08	0.13	[0.085-0.175] unit increase
rs13270070	8	8595104	rs519019	35472084	Endometriosis or asthma (pleiotropy)		CLDN23 - MFHAS1	rs519019-A	rs519019	intron_variant	NR	5e-08	0.042	unit increase
rs13270070	8	8604423	rs6985207	34021172	Waist circumference adjusted for body mass index	RP11-211C9.1	CLDN23 - MFHAS1	rs6985207-C	rs6985207	intron_variant	NR	3e-08	0.0172296	[0.011-0.023] unit increase
rs13270070	8	8633548	rs609958	33859377	Depression	RP11, 211C9.1	CLDN23 - MFHAS1	rs609958-T	rs609958	intron_variant	0.4553	7e-09	0.0129866	[0.0079-0.018] unit decrease
rs13270070	8	8640172	rs693109	35472084	Endometriosis or asthma (pleiotropy)		CLDN23 - MFHAS1	rs693109-A	rs693109	TF_binding_site_variant	NR	1e-07	0.042	unit decrease
rs13270070	8	8640172	rs693109	35213538	Cholesteryl esters to total lipids ratio in small LDL		CLDN23 - MFHAS1	rs693109-C	rs693109	TF_binding_site_variant	0.463662	2e-20	0.0385381	[0.03-0.047] unit decrease
rs13270070	8	8640172	rs693109	35213538	Phospholipids to total lipids ratio in small LDL		CLDN23 - MFHAS1	rs693109-C	rs693109	TF_binding_site_variant	0.463662	3e-22	0.0403434	[0.032-0.048] unit increase
rs13270070	8	8643938	rs2271342	35472084	Endometriosis or asthma (pleiotropy)		MFHAS1, MFHAS1	rs2271342-T	rs2271342	intron_variant	NR	1e-07	0.041	unit increase
rs13270070	8	8644274	rs12677543	35472084	Endometriosis or asthma (pleiotropy)		MFHAS1, MFHAS1	rs12677543-C	rs12677543	intron_variant	NR	7e-08	0.042	unit increase
rs13270070	8	8646246	rs12682352	32066663	Fish- and plant-related diet	PRAG1, CLDN23, MFHAS1, ERI1, PPP1R3B, TNKS, MSRA, RP1L1, C8orf74, SOX7, PINX1, XKR6, MTMR9, SLC35G5, FAM167A, BLK, GATA4, C8orf49, FDFT1, CTSB, DEFB136, DEFB135, DEFB134, DEFB130	MFHAS1, MFHAS1	rs12682352-?	rs12682352	intron_variant	NR	2e-12	0.0172081	[0.012-0.022] unit decrease
rs13270070	8	8646246	rs12682352	27067015	Neuroticism	Intergenic	MFHAS1, MFHAS1	rs12682352-T	rs12682352	intron_variant	0.525	2e-15	0.115	[0.088-0.142] unit increase
rs13270070	8	8646246	rs12682352	29255261	Neuroticism	NR	MFHAS1, MFHAS1	rs12682352-C	rs12682352	intron_variant	0.47697	1e-24	0.05752	[0.047-0.069] unit decrease
rs13270070	8	8646246	rs12682352	34910505	Vertex-wise sulcal depth		MFHAS1, MFHAS1	rs12682352-C	rs12682352	intron_variant	0.45	2e-52	15.25	z score increase
rs13270070	8	8646246	rs12682352	35585065	F-savour/caloric food liking (derived food-liking factor)		MFHAS1, MFHAS1	rs12682352-C	rs12682352	intron_variant	0.4741	3e-15	0.09103	[0.068-0.114] unit decrease
rs13270070	8	8646246	rs12682352	35585065	Crisps liking		MFHAS1, MFHAS1	rs12682352-C	rs12682352	intron_variant	0.4741	8e-16	0.0286	[0.022-0.036] unit decrease
rs13270070	8	8654057	rs2409091	33972514	Liver enzyme levels (alkaline phosphatase)	MFHAS1	MFHAS1, MFHAS1	rs2409091-G	rs2409091	intron_variant	0.525198	1e-66	0.00402452	[0.0036-0.0045] unit decrease
rs13270070	8	8665802	rs9644776	32066663	Cooked vegetable consumption	MFHAS1	MFHAS1, MFHAS1	rs9644776-?	rs9644776	intron_variant	NR	3e-08	0.0136109	[0.0088-0.0184] unit decrease
rs13270070	8	8665802	rs9644776	33349686	Neuroticism conditioned on self-rated math ability (multi-trait conditioning and joint analysis)		MFHAS1, MFHAS1	rs9644776-?	rs9644776	intron_variant	NR	8e-10	NA
rs13270070	8	8670599	rs60315134	35654975	Chronic elevation of alanine aminotransferase (cALT) levels		MFHAS1, MFHAS1	rs60315134-G	rs60315134	intron_variant	0.457	3e-08	0.036	[0.022-0.05] unit increase
rs13270070	8	8670736	rs59046059	35472084	Endometriosis or asthma (pleiotropy)		MFHAS1, MFHAS1	rs59046059-A	rs59046059	intron_variant	NR	5e-08	0.042	unit increase
rs13270070	8	8670736	rs59046059	34021172	A body shape index	MFHAS1	MFHAS1, MFHAS1	rs59046059-A	rs59046059	intron_variant	NR	1e-09	0.0173555	[0.012-0.023] unit decrease
rs13270070	8	8671962	rs11784052	31152163	Estimated glomerular filtration rate	MFHAS1	MFHAS1, MFHAS1	rs11784052-T	rs11784052	intron_variant	0.4636	4e-19	0.0027	[0.0019-0.0035] unit increase
rs13270070	8	8675325	rs35039922	35472084	Endometriosis or asthma (pleiotropy)		MFHAS1, MFHAS1	rs35039922-A	rs35039922	intron_variant	NR	5e-08	0.042	unit decrease
rs13270070	8	8680477	rs57312668	35472084	Endometriosis or asthma (pleiotropy)		MFHAS1, MFHAS1	rs57312668-A	rs57312668	intron_variant	NR	6e-08	0.042	unit increase
rs13270070	8	8685646	rs4841051	35472084	Endometriosis or asthma (pleiotropy)		MFHAS1, MFHAS1	rs4841051-T	rs4841051	intron_variant	NR	7e-08	0.042	unit decrease
rs13270070	8	8685854	rs1039916	29255261	Neuroticism	intergenic	MFHAS1, MFHAS1	rs1039916-A	rs1039916	intron_variant	0.51625	6e-30	11.371	unit increase
rs13270070	8	8685854	rs1039916	35472084	Endometriosis or asthma (pleiotropy)		MFHAS1, MFHAS1	rs1039916-A	rs1039916	intron_variant	NR	7e-06	0.05	unit decrease
rs13270070	8	8687054	rs3789849	33972514	Liver enzyme levels (alanine transaminase)	MFHAS1	MFHAS1, MFHAS1	rs3789849-G	rs3789849	intron_variant	0.571904	8e-25	0.00407028	[0.0033-0.0048] unit decrease
rs13270070	8	8687054	rs3789849	35213538	Free cholesterol to total lipids ratio in IDL		MFHAS1, MFHAS1	rs3789849-G	rs3789849	intron_variant	0.571836	2e-08	0.0232756	[0.015-0.031] unit decrease
rs13270070	8	8687054	rs3789849	35213538	Triglyceride levels in HDL		MFHAS1, MFHAS1	rs3789849-G	rs3789849	intron_variant	0.571836	2e-13	0.0300606	[0.022-0.038] unit increase
rs13270070	8	8687054	rs3789849	35213538	Triglycerides to total lipids ratio in small VLDL		MFHAS1, MFHAS1	rs3789849-G	rs3789849	intron_variant	0.571836	5e-21	0.0380847	[0.03-0.046] unit increase
rs13270070	8	8687054	rs3789849	35213538	Cholesterol to total lipids ratio in very large VLDL		MFHAS1, MFHAS1	rs3789849-G	rs3789849	intron_variant	0.571973	6e-17	0.0335654	[0.026-0.041] unit decrease
rs13270070	8	8687054	rs3789849	35213538	Triglycerides to total lipids ratio in very large VLDL		MFHAS1, MFHAS1	rs3789849-G	rs3789849	intron_variant	0.571973	6e-16	0.0328922	[0.025-0.041] unit increase
rs13270070	8	8687054	rs3789849	35213538	Free cholesterol to total lipids ratio in very small VLDL		MFHAS1, MFHAS1	rs3789849-G	rs3789849	intron_variant	0.571836	2e-12	0.0292405	[0.021-0.037] unit decrease
rs13270070	8	8687054	rs3789849	35213538	Triglycerides to total lipids ratio in very small VLDL		MFHAS1, MFHAS1	rs3789849-G	rs3789849	intron_variant	0.571836	1e-18	0.0350013	[0.027-0.043] unit increase
rs13270070	8	8687054	rs3789849	35213538	Phospholipids to total lipids ratio in small VLDL		MFHAS1, MFHAS1	rs3789849-G	rs3789849	intron_variant	0.571836	5e-18	0.034513	[0.027-0.042] unit decrease
rs13270070	8	8687054	rs3789849	35213538	Free cholesterol to total lipids ratio in very large VLDL		MFHAS1, MFHAS1	rs3789849-G	rs3789849	intron_variant	0.571973	5e-15	0.0317923	[0.024-0.04] unit decrease
rs13270070	8	8687054	rs3789849	35213538	Cholesteryl esters to total lipids ratio in very large VLDL		MFHAS1, MFHAS1	rs3789849-G	rs3789849	intron_variant	0.571973	2e-16	0.0329324	[0.025-0.041] unit decrease
rs13270070	8	8687054	rs3789849	34021172	Hip circumference adjusted for BMI	MFHAS1	MFHAS1, MFHAS1	rs3789849-C	rs3789849	intron_variant	NR	1e-09	0.0174267	[0.012-0.023] unit decrease
rs13270070	8	8687054	rs3789849	34021172	Waist circumference adjusted for body mass index	MFHAS1	MFHAS1, MFHAS1	rs3789849-C	rs3789849	intron_variant	NR	1e-11	0.0195772	[0.014-0.025] unit decrease
rs13270070	8	8687054	rs3789849	35213538	Cholesteryl esters to total lipids ratio in medium VLDL		MFHAS1, MFHAS1	rs3789849-G	rs3789849	intron_variant	0.571836	6e-22	0.0377548	[0.03-0.045] unit decrease
rs13270070	8	8687054	rs3789849	35213538	Triglycerides to total lipids ratio in medium VLDL		MFHAS1, MFHAS1	rs3789849-G	rs3789849	intron_variant	0.571836	4e-21	0.0373651	[0.03-0.045] unit increase
rs13270070	8	8687054	rs3789849	35213538	Cholesteryl esters to total lipids ratio in small VLDL		MFHAS1, MFHAS1	rs3789849-G	rs3789849	intron_variant	0.571836	7e-19	0.0367309	[0.029-0.045] unit decrease
rs13270070	8	8687054	rs3789849	35213538	Triglyceride levels in medium HDL		MFHAS1, MFHAS1	rs3789849-G	rs3789849	intron_variant	0.571836	7e-15	0.0320335	[0.024-0.04] unit increase
rs13270070	8	8687054	rs3789849	35213538	Free cholesterol to total lipids ratio in medium LDL		MFHAS1, MFHAS1	rs3789849-G	rs3789849	intron_variant	0.571836	2e-17	0.0338985	[0.026-0.042] unit decrease
rs13270070	8	8687054	rs3789849	35213538	Cholesterol to total lipids ratio in medium VLDL		MFHAS1, MFHAS1	rs3789849-G	rs3789849	intron_variant	0.571836	1e-21	0.0377116	[0.03-0.045] unit decrease
rs13270070	8	8687054	rs3789849	35213538	Free cholesterol to total lipids ratio in medium VLDL		MFHAS1, MFHAS1	rs3789849-G	rs3789849	intron_variant	0.571836	2e-19	0.0360162	[0.028-0.044] unit decrease
rs13270070	8	8687054	rs3789849	35213538	Phospholipids to total lipids ratio in medium VLDL		MFHAS1, MFHAS1	rs3789849-G	rs3789849	intron_variant	0.571836	8e-17	0.0335667	[0.026-0.041] unit decrease
rs13270070	8	8687054	rs3789849	35213538	Ratio of monounsaturated fatty acids to total fatty acids		MFHAS1, MFHAS1	rs3789849-G	rs3789849	intron_variant	0.571855	9e-18	0.0344942	[0.027-0.042] unit increase
rs13270070	8	8687054	rs3789849	35213538	Ratio of polyunsaturated fatty acids to monounsaturated fatty acids		MFHAS1, MFHAS1	rs3789849-G	rs3789849	intron_variant	0.571855	6e-14	0.0301258	[0.022-0.038] unit decrease
rs13270070	8	8687054	rs3789849	35213538	Cholesterol to total lipids ratio in small VLDL		MFHAS1, MFHAS1	rs3789849-G	rs3789849	intron_variant	0.571836	2e-21	0.0387649	[0.031-0.047] unit decrease
rs13270070	8	8687054	rs3789849	35213538	Triglycerides to total lipids ratio in small LDL		MFHAS1, MFHAS1	rs3789849-G	rs3789849	intron_variant	0.571836	1e-15	0.0323618	[0.024-0.04] unit increase
rs13270070	8	8687054	rs3789849	35213538	Free cholesterol to total lipids ratio in small VLDL		MFHAS1, MFHAS1	rs3789849-G	rs3789849	intron_variant	0.571836	2e-19	0.0358827	[0.028-0.044] unit decrease
rs13270070	8	8699757	rs7820146	32916098	Electrocardiogram morphology (amplitude at temporal datapoints)	MFHAS1	MFHAS1, MFHAS1	rs7820146-T	rs7820146	intron_variant	0.554373	5e-17	0.0473058	[0.036-0.058] unit increase
rs13270070	8	8699757	rs7820146	32916098	Electrocardiogram morphology (amplitude at temporal datapoints)	MFHAS1	MFHAS1, MFHAS1	rs7820146-T	rs7820146	intron_variant	0.554373	6e-14	0.0424214	[0.031-0.054] unit increase
rs13270070	8	8708974	rs3925830	30867560	General factor of neuroticism	MFHAS1	MFHAS1, MFHAS1	rs3925830-C	rs3925830	intron_variant	NR	4e-11	0.011517	[0.0081-0.0149] unit decrease
rs13270070	8	8722675	rs332037	34021172	A body shape index	MFHAS1	MFHAS1, MFHAS1	rs332037-T	rs332037	intron_variant	NR	4e-08	0.0172118	[0.011-0.023] unit decrease
rs13270070	8	8723651	rs332039	34021172	Waist circumference adjusted for body mass index	MFHAS1	MFHAS1, MFHAS1	rs332039-G	rs332039	intron_variant	NR	6e-10	0.0177816	[0.012-0.023] unit decrease
rs13270070	8	8730488	rs332040	32066663	Fish- and plant-related diet	PRAG1, MFHAS1, ERI1, MSRA, RP1L1, C8orf74, SOX7, PINX1, XKR6, MTMR9, SLC35G5, C8orf12, FAM167A, BLK, GATA4, DEFB136, DEFB135, DEFB134, DEFB130	MFHAS1, MFHAS1	rs332040-?	rs332040	intron_variant	NR	1e-10	0.0213486	[0.015-0.028] unit decrease
rs13270070	8	8730488	rs332040	31015401	Medication use (agents acting on the renin-angiotensin system)	MFHAS1	MFHAS1, MFHAS1	rs332040-A	rs332040	intron_variant	0.456548	2e-12	0.0429165	[0.031-0.055] unit increase
rs13270070	8	8730488	rs332040	34021172	Waist-to-hip ratio adjusted for BMI	MFHAS1	MFHAS1, MFHAS1	rs332040-A	rs332040	intron_variant	NR	4e-11	0.0208844	[0.015-0.027] unit decrease
rs13270070	8	8730488	rs332040	34021172	Waist-hip index	MFHAS1	MFHAS1, MFHAS1	rs332040-A	rs332040	intron_variant	NR	2e-12	0.0221342	[0.016-0.028] unit decrease
rs9657509	8	9406602	rs1458942	35472084	Endometriosis or asthma (pleiotropy)		RNU6-526P - TNKS	rs1458942-A	rs1458942	intergenic_variant	NR	3e-06	0.04	unit decrease
rs9657509	8	9408271	rs4840425	32193296	Cortical surface area	NR	NA - TNKS	rs4840425-A	rs4840425	intergenic_variant	0.6094	1e-09	12.0159	[8.15-15.88] unit increase
rs9657509	8	9493129	rs7846399	35213538	Total lipid levels in chylomicrons and extremely large VLDL		TNKS, TNKS	rs7846399-T	rs7846399	intron_variant	0.36424	4e-11	0.0273106	[0.019-0.035] unit decrease
rs9657509	8	9493129	rs7846399	35213538	Concentration of chylomicrons and extremely large VLDL particles		TNKS, TNKS	rs7846399-T	rs7846399	intron_variant	0.36424	7e-11	0.0269052	[0.019-0.035] unit decrease
rs9657509	8	9500244	rs11249932	34021172	Waist-to-hip ratio adjusted for BMI	TNKS	TNKS, TNKS	rs11249932-A	rs11249932	intron_variant	NR	4e-08	0.0196167	[0.013-0.027] unit decrease
rs9657509	8	9500244	rs11249932	34021172	Waist-hip index	TNKS	TNKS, TNKS	rs11249932-A	rs11249932	intron_variant	NR	4e-09	0.0209576	[0.014-0.028] unit decrease
rs9657509	8	9555907	rs10903317	34021172	Waist circumference adjusted for body mass index	TNKS	TNKS, TNKS	rs10903317-A	rs10903317	intron_variant	NR	5e-09	0.0195243	[0.013-0.026] unit decrease
rs9657509	8	9564437	rs7006985	35472084	Endometriosis or asthma (pleiotropy)		TNKS, TNKS	rs7006985-A	rs7006985	synonymous_variant	NR	7e-08	0.043	unit increase
rs9657509	8	9619348	rs4383974	29912962	Systolic blood pressure x alcohol consumption interaction (2df test)	TNKS	TNKS, TNKS	rs4383974-C	rs4383974	intron_variant	0.7	2e-13	NA
rs9657509	8	9619348	rs4383974	31666681	White matter microstructure (fractional anisotropy)	NR	TNKS, TNKS	rs4383974-?	rs4383974	intron_variant		2e-09	NA
rs9657509	8	9619348	rs4383974	30048462	Heel bone mineral density		TNKS, TNKS	rs4383974-?	rs4383974	intron_variant	NR	2e-17	0.0182957	[0.014-0.023] unit decrease
rs9657509	8	9628753	rs11249945	33293549	White matter hyperintensity volume (adjusted for hypertension)	TNKS	TNKS, TNKS	rs11249945-A	rs11249945	intron_variant	0.35	4e-07	0.032	[0.02-0.044] unit increase
rs9657509	8	9628753	rs11249945	33293549	White matter hyperintensity volume x hypertension interaction (2df)	TNKS	TNKS, TNKS	rs11249945-A	rs11249945	intron_variant	0.35	1e-07	NA
rs9657509	8	9628753	rs11249945	33293549	White matter hyperintensity volume	TNKS	TNKS, TNKS	rs11249945-A	rs11249945	intron_variant	NR	4e-08	0.0337	[0.022-0.046] unit increase
rs9657509	8	9653145	rs9286060	29912962	Diastolic blood pressure x alcohol consumption interaction (2df test)	TNKS	TNKS - NA	rs9286060-A	rs9286060	intergenic_variant	0.38	2e-13	NA
rs9657509	8	9660198	rs34062996	35710981	Estimated glomerular filtration rate (creatinine)		TNKS - MIR124-1HG	rs34062996-A	rs34062996	intergenic_variant	0.5849	6e-18	8.64	z score decrease
rs9657509	8	9665074	rs13249447	31666681	White matter microstructure (fractional anisotropy)	NR	TNKS - MIR124-1HG	rs13249447-?	rs13249447	intergenic_variant		4e-08	NA
rs9657509	8	9677798	rs4840441	34021172	A body shape index	TNKS	TNKS - MIR124-1HG	rs4840441-A	rs4840441	intergenic_variant	NR	3e-11	0.0211704	[0.015-0.027] unit decrease
rs9657509	8	9678029	rs4841229	34021172	Waist circumference adjusted for body mass index	TNKS	TNKS - MIR124-1HG	rs4841229-C	rs4841229	intergenic_variant	NR	5e-08	0.0160291	[0.01-0.022] unit decrease
rs9665626	10	104287359	rs17114641	30578418	Systolic blood pressure	SUFU	SUFU	rs17114641-G	rs17114641	intron_variant	0.8951	8e-16	0.4605	[0.35-0.57] mmHg increase
rs9665626	10	104300638	rs9665626	26198764	Schizophrenia	NR	SUFU	rs9665626-G	rs9665626	intron_variant	NR	5e-09	1.11111	[NR]
rs9665626	10	104342206	rs729025	35762941	Systolic blood pressure		SUFU	rs729025-T	rs729025	intron_variant	NR	5e-15	0.5042	[0.38-0.63] unit decrease
rs9665626	10	104359350	rs3824756	25673413	Body mass index	SUFU	SUFU	rs3824756-C	rs3824756	intron_variant	0.09	3e-06	0.025	[0.015-0.035] kg/m2 increase
rs9665626	10	104359350	rs3824756	25673413	Body mass index	SUFU	SUFU	rs3824756-C	rs3824756	intron_variant	0.104	8e-07	0.025	[0.015-0.035] kg/m2 increase
rs9665626	10	104386152	rs7086898	32376654	Adult body size	SUFU	SUFU	rs7086898-A	rs7086898	intron_variant	0.920371	4e-08	0.0138742	[0.0089-0.0188] unit decrease
rs9665626	10	104393489	rs11191356	33479212	Bipolar disorder (MTAG)	NR	SUFU - TRIM8	rs11191356-A	rs11191356	intergenic_variant	0.9056	2e-09	0.114139	[0.077-0.151] unit increase
rs9665626	10	104401486	rs11191359	30578418	Pulse pressure	TRIM8	SUFU - TRIM8	rs11191359-T	rs11191359	regulatory_region_variant	0.896	4e-15	0.3377	[0.25-0.42] mmHg increase
rs9665626	10	104401632	rs4146429	28448500	Body mass index	SUFU, TRIM8	SUFU - TRIM8-DT	rs4146429-C	rs4146429	upstream_gene_variant	0.1008	2e-07	0.0311	[0.019-0.043] kg/m2 increase
rs9665626	10	104401632	rs4146429	28448500	Body mass index (joint analysis main effects and physical activity interaction)	SUFU, TRIM8	SUFU - TRIM8-DT	rs4146429-?	rs4146429	upstream_gene_variant	NR	4e-08	NA
rs9665626	10	104401632	rs4146429	28448500	Body mass index in physically active individuals	SUFU, TRIM8	SUFU - TRIM8-DT	rs4146429-C	rs4146429	upstream_gene_variant	0.1008	4e-06	0.0318	[0.018-0.045] kg/m2 increase
rs9665626	10	104401632	rs4146429	35762941	Pulse pressure		SUFU - TRIM8-DT	rs4146429-T	rs4146429	upstream_gene_variant	NR	7e-10	0.2773	[0.19-0.37] unit increase
rs9665626	10	104420018	rs10883761	33479212	Schizophrenia (MTAG)	NR	TRIM8 - ARL3	rs10883761-A	rs10883761	intergenic_variant	0.9036	4e-10	0.12102	[0.083-0.159] unit increase
rs9665626	10	104449444	rs11191368	35078996	Serum levels of protein ARL3		ARL3	rs11191368-T	rs11191368	intron_variant	0.108	4e-36	0.365237	[0.31-0.42] unit decrease
rs9665626	10	104456686	rs10883765	27922604	Schizophrenia	ARL3	ARL3	rs10883765-?	rs10883765	intron_variant		3e-09	1.08696	[1.04-1.13]
rs9665626	10	104482330	rs11191379	30072576	Blood protein levels	ARL3	SFXN2	rs11191379-C	rs11191379	intron_variant	0.896719	4e-19	0.361533	[0.28-0.44] unit increase
rs7206782	16	4450421	rs9923354	34813871	Cutaneous melanoma (MTAG)		CORO7-PAM16, CORO7-PAM16, CORO7, CORO7	rs9923354-T	rs9923354	intron_variant	0.24	2e-06	0.0394	[0.023-0.056] unit decrease
rs7206782	16	4453319	rs4785960	34021172	Waist-to-hip ratio adjusted for BMI	CORO7-PAM16, CORO7	CORO7-PAM16, CORO7-PAM16, CORO7, CORO7	rs4785960-C	rs4785960	intron_variant	NR	9e-12	0.0212869	[0.015-0.027] unit increase
rs7206782	16	4453319	rs4785960	34021172	Waist-hip index	CORO7-PAM16, CORO7	CORO7-PAM16, CORO7-PAM16, CORO7, CORO7	rs4785960-C	rs4785960	intron_variant	NR	1e-11	0.0210889	[0.015-0.027] unit increase
rs7206782	16	4462897	rs11648292	30595370	Eosinophil counts		CORO7-PAM16, CORO7-PAM16, CORO7, CORO7	rs11648292-?	rs11648292	non_coding_transcript_exon_variant	NR	5e-09	NA
rs7206782	16	4469284	rs13335685	31740837	Schizophrenia	NR	CORO7, CORO7, CORO7-PAM16, CORO7-PAM16	rs13335685-?	rs13335685	intron_variant	NR	6e-10	1.0612	[1.04-1.08]
rs7206782	16	4476089	rs1139652	30595370	White blood cell count		DNAJA3, DNAJA3	rs1139652-?	rs1139652	missense_variant	NR	2e-09	NA
rs7206782	16	4494549	rs12446640	35164939	Brain morphology (MOSTest)		DNAJA3, DNAJA3	rs12446640-?	rs12446640	intron_variant	NR	5e-06	NA
rs7206782	16	4497451	rs6500602	26198764	Schizophrenia	NR	DNAJA3, DNAJA3	rs6500602-T	rs6500602	non_coding_transcript_exon_variant	NR	3e-07	1.06	[NR]
rs7206782	16	4498486	rs8048039	35396580	Schizophrenia		DNAJA3, DNAJA3	rs8048039-A	rs8048039	intron_variant	0.393	9e-10	1.04991	[1.03-1.07]
rs7206782	16	4518392	rs4424915	30595370	Hair color		NMRAL1, NMRAL1	rs4424915-?	rs4424915	intron_variant	NR	5e-08	NA
rs7206782	16	4534482	rs12598836	35115687	Migraine		NMRAL1, NMRAL1, HMOX2, HMOX2	rs12598836-G	rs12598836	intron_variant	0.304153	2e-10	1.0385	[1.03-1.05] increase
rs7206782	16	4594503	rs1641868	34021172	A body shape index	CDIP1	CDIP1 - C16orf96	rs1641868-G	rs1641868	intergenic_variant	NR	3e-10	0.0196775	[0.014-0.026] unit increase
rs8047523	16	74637011	rs7200247	29678681	Plasma anti-thyroid peroxidase levels	GLG1	GLG1	rs7200247-G	rs7200247	intron_variant	NR	2e-06	0.132	[0.077-0.187] unit decrease
rs78294462	18	53048529	rs149344987	30643258	Number of sexual partners	TCF4	TCF4	rs149344987-A	rs149344987	intron_variant	0.9729	2e-08	0.0409496	[0.027-0.055] unit decrease
rs78294462	18	53205938	rs17597926	34594039	Serum creatinine levels		TCF4	rs17597926-A	rs17597926	intron_variant	NR	9e-10	0.0377	[0.026-0.05] unit decrease
rs7253952	19	19423817	rs2315024	32888494	Platelet distribution width	SUGP1	SUGP1	rs2315024-A	rs2315024	intron_variant	0.334422	1e-19	0.0215941	[0.017-0.026] unit decrease
rs7253952	19	19440066	rs3764567	30285260	Schizophrenia	MAU2	MAU2	rs3764567-T	rs3764567	intron_variant	NR	4e-08	1.045	[1.03-1.06]
rs7253952	19	19440428	rs1009136	31609978	Nonsyndromic cleft palate	MAU2	MAU2	rs1009136-A	rs1009136	intron_variant	0.295	3e-09	1.25	NR
rs7253952	19	19446936	rs769267	28928442	Tonsillectomy	NR	MAU2	rs769267-?	rs769267	synonymous_variant	NR	5e-07	0.0434	[0.027-0.06] unit increase
