# Supplementary material for: A Genome-Wide Association Study of First-Episode Psychosis: A Genetic Exploration in an Italian Cohort
Source: Genes (Basel). 2025 Apr 7;16(4):439. doi: 10.3390/genes16040439 (PMC12026730; doi:10.3390/genes16040439)
Supplement: Supplementary file 1 [file genes-16-00439-s001.zip › SupplementaryTableS4.xlsx]

## Sheet: TableS4
#SET1	NGESES = 6
#SET1	P-VALUE = 3.71747E-10
_SET1_	GENE	CHR	START	STOP	NSNPS	NPARAM	N	ZSTAT	P	ZFITTED_BASE	ZRESID_BASE
_SET1_	ENSG00000021826	2	211342406	211543831	13	6	297	-0.49496	0.67369	5.5511e-17	-0.49496
_SET1_	ENSG00000120329	5	140682196	140683612	1	1	297	-0.12476	0.545	8.3267e-17	-0.12476
_SET1_	ENSG00000130707	9	133320316	133376661	3	2	297	0.84835	0.19244	1.1102e-16	0.84835
_SET1_	ENSG00000102743	13	41363548	41384247	2	1	297	-0.41153	0.62539	5.5511e-17	-0.41153
_SET1_	ENSG00000081181	14	68086515	68118437	2	1	297	1.3685	0.077987	0	1.3685
_SET1_	ENSG00000153406	16	4511681	4545764	6	1	297	3.0517	0.00075895	0	3.0517
